# Supplementary material for: Multidrug resistance plasmids commonly reprogram the expression of metabolic genes in Escherichia coli
Source: mSystems. 2024 Feb 20;9(3):e01193-23. doi: 10.1128/msystems.01193-23 (PMC10949484; doi:10.1128/msystems.01193-23)
Supplement: Data Set S2 — Significantly expressed genes. [file msystems.01193-23-s0002.xlsx]

## Sheet: Legend
Supp Data 2. All significantly differentially expressed genes in each transconjugant.

## Sheet: 7E2
locustag	gene	function	pFree	700	FDR	AveExpr	P value	13F2a	13F2b	13F2c	7E2a	7E2b	7E2c	LA232a	LA232b	LA232c	LA84a	LA84b	LA84c	LL19a	LL19b	LL19c	LL34a	LL34b	LL34c	LL35a	LL35b	LL35c	LL70a	LL70b	LL70c	pFree1	pFree2	pFree3	13F2a CPM	13F2b CPM	13F2c CPM	7E2a CPM	7E2b CPM	7E2c CPM	LA232a CPM	LA232b CPM	LA232c CPM	LA84a CPM	LA84b CPM	LA84c CPM	LL19a CPM	LL19b CPM	LL19c CPM
NDAJDAOJ_00993	tisB	toxic peptide TisB	0	2.90656	4.16698e-09	6.13046	1.24767e-12	1135	1114	1204	6321	2459	8103	1358	1059	809	1703	975	1668	598	992	1149	965	1102	1240	1062	993	794	1137	895	1474	538	357	578	71	57.768	74.778	283.298	177.816	365.175	71.458	79.59	68.18	68.626	64.115	69.887	42.029	55.78	75.562
NDAJDAOJ_03552	acnA_2	aconitate hydratase 1	0	-2.23709	4.16698e-09	10.4609	4.25439e-12	21586	25266	21514	9539	7785	13602	24379	18916	18656	46831	28223	37009	30207	38381	20624	18797	21568	14893	43568	36736	21573	22817	19963	27598	37267	36360	29156	1350.32	1310.2	1336.18	427.525	562.952	612.997	1282.82	1421.64	1572.26	1887.14	1855.92	1550.63	2123	2158.15	1356.31
NDAJDAOJ_04131	sucD	succinyl-CoA synthetase, alpha subunit	0	-2.2343	4.16698e-09	11.1836	2.35188e-12	34226	42293	44103	20543	9207	17688	40315	39163	35110	57217	37671	76311	44254	50296	47860	35620	32240	34948	52599	45290	34107	60033	35628	49072	58311	51051	43666	2141.02	2193.16	2739.13	920.708	665.781	797.14	2121.38	2943.32	2958.95	2305.67	2477.21	3197.34	3110.25	2828.13	3147.44
NDAJDAOJ_04132	sucC	succinyl-CoA synthetase, beta subunit	0	-2.04406	4.16698e-09	11.2742	4.44241e-12	35748	49562	45210	23033	9851	18658	47786	40022	41657	63236	41455	75071	43760	52125	45657	42297	36661	37730	57885	47600	37030	66212	38768	53622	56605	46846	41762	2236.23	2570.11	2807.89	1032.31	712.35	840.854	2514.5	3007.88	3510.7	2548.21	2726.04	3145.38	3075.53	2930.97	3002.56
NDAJDAOJ_04133	sucB	Dihydrolipoyllysine-residue succinyltransferase component of 2-oxoglutarate dehydrogenase complex	0	-1.91129	4.16698e-09	11.5813	3.60585e-12	43603	54344	53734	38447	15728	30185	50950	49529	44606	72344	44312	78273	57941	65560	53236	45268	40222	45096	69933	59729	44256	71504	46309	65353	79613	73646	61734	2727.6	2818.09	3337.29	1723.14	1137.33	1360.34	2680.99	3722.38	3759.24	2915.24	2913.91	3279.54	4072.2	3686.42	3500.99
NDAJDAOJ_02103	recN	protein used in recombination and DNA repair	0	3.30212	5.61605e-09	5.30829	7.80175e-12	496	581	567	10815	2090	13091	445	343	293	777	458	730	392	563	465	396	490	656	661	591	312	491	456	696	560	463	440	31.027	30.129	35.215	484.713	151.133	589.968	23.416	25.778	24.693	31.311	30.118	30.586	27.55	31.657	30.58
NDAJDAOJ_02269	talA	transaldolase A	0	-2.23857	5.61605e-09	8.49505	9.57961e-12	5440	6572	5845	2174	2049	3405	6562	4857	4784	12139	7536	9751	8597	10936	5771	4746	5625	3999	11737	9190	6084	4387	4624	6529	8953	8554	7798	340.301	340.8	363.019	97.436	148.168	153.452	345.292	365.031	403.179	489.164	495.56	408.555	604.213	614.928	379.521
NDAJDAOJ_03656	umuC	SOS mutagenesis and repair	0	2.40526	5.61605e-09	2.5738	8.87682e-12	94	72	90	671	244	644	94	81	71	117	105	154	75	96	72	66	97	99	87	72	54	61	68	103	80	49	68	5.88	3.734	5.59	30.073	17.644	29.023	4.946	6.088	5.984	4.715	6.905	6.452	5.271	5.398	4.735
NDAJDAOJ_00241	osmY	hyperosmotically inducible periplasmic protein	0	-3.0557	7.26622e-09	9.72156	1.53269e-11	12649	15601	12290	3412	3340	6178	15258	10242	11876	32026	20548	24454	22226	28992	12574	10709	12011	6954	34742	28151	15130	8527	11528	14828	26414	26211	21887	791.263	809.012	763.303	152.921	241.524	278.422	802.876	769.744	1000.87	1290.55	1351.22	1024.59	1562.08	1630.21	826.91
NDAJDAOJ_03551	acnA_1	aconitate hydratase 1	0	-2.53482	7.26622e-09	9.72536	1.5493e-11	14100	17336	12711	4523	3915	6974	15164	11223	12228	29993	18588	22945	20010	24162	12168	11357	12626	7802	26021	22404	13255	14446	11917	16138	21870	22853	17980	882.031	898.983	789.45	202.714	283.103	314.295	797.93	843.472	1030.53	1208.62	1222.33	961.367	1406.34	1358.62	800.21
NDAJDAOJ_00301	gntP	gluconate / fructuronate transporter GntP	0	1.86594	7.63745e-09	2.36837	1.7913e-11	84	95	92	345	212	362	77	66	51	115	77	86	59	98	75	59	54	72	91	82	68	64	75	96	73	44	61	5.255	4.926	5.714	15.462	15.33	16.314	4.052	4.96	4.298	4.634	5.063	3.603	4.147	5.511	4.932
NDAJDAOJ_04427	ybaY	putative outer membrane lipoprotein	0	-1.88068	8.02298e-09	9.14916	2.05279e-11	9711	10068	11119	3748	3136	4866	10791	7579	7472	21171	12540	19263	11109	15087	9689	8826	9485	6647	16497	14370	8643	7826	7784	11469	10983	9510	10240	607.475	522.09	690.575	167.98	226.772	219.295	567.822	569.605	629.714	853.126	824.618	807.096	780.761	848.338	637.183
NDAJDAOJ_03450	insH-5	Rac prophage; IS5 transposase and trans-activator	0	1.97199	9.36896e-09	3.96362	2.59694e-11	137.33	179.077	148.516	736.482	560.525	900.661	3132.1	2331.73	2434.01	185.284	187.892	273.451	177.454	244.236	213.322	115.973	131.152	159.3	205.213	182.65	140.417	128.656	118.987	189.999	136.227	109.329	152.596	8.591	9.286	9.224	33.008	40.533	40.59	164.811	175.243	205.13	7.466	12.356	11.457	12.472	13.733	14.029
NDAJDAOJ_01599		hypothetical protein	0	-1.64493	1.50711e-08	8.65367	4.49884e-11	6774	6972	6466	4656	3639	5430	7457	5299	4336	10727	7098	10166	9079	10465	6682	5194	5417	4399	10621	8702	5519	4762	4717	7144	10702	10839	9077	423.75	361.543	401.588	208.675	263.145	244.712	392.387	398.25	365.423	432.265	466.758	425.943	638.088	588.444	439.432
NDAJDAOJ_01598		hypothetical protein	0	-1.69044	3.03126e-08	7.51154	1.01523e-10	2732	3116	2872	2300	1514	2769	3535	2038	2074	4984	3224	4206	4113	4665	2578	2270	2376	1933	4959	4062	2386	2358	2377	3276	5264	5317	4326	170.901	161.585	178.373	103.083	109.481	124.79	186.012	153.167	174.789	200.84	212.007	176.226	289.069	262.312	169.538
NDAJDAOJ_04104		hypothetical protein	0	-2.01087	3.03126e-08	6.53908	1.03412e-10	1322	1378	1792	551	495	769	2008	1186	1330	3341	2119	3673	1589	2433	1698	1428	1773	1162	2919	2296	1447	1307	1324	1779	1863	1583	1698	82.698	71.458	111.297	24.695	35.795	34.656	105.661	89.135	112.088	134.632	139.343	153.894	111.678	136.807	111.666
NDAJDAOJ_03840	cbpA	CbpA monomer	0	-1.97173	3.21975e-08	8.22345	1.16707e-10	4304	4506	4156	2610	2088	3662	5613	3523	3553	9652	6649	8281	7148	8593	4246	3046	4433	3173	10074	7036	4929	3672	3975	5209	8392	8088	6640	269.238	233.665	258.119	116.977	150.988	165.034	295.356	264.773	299.434	388.946	437.232	346.964	502.374	483.182	279.232
NDAJDAOJ_00240	ytjA	hypothetical protein	0	-2.91449	3.46369e-08	6.65986	1.4032e-10	1419	1720	1506	537	393	881	1920	1059	1434	4148	2699	3181	2355	3140	1268	1392	1632	797	3665	2873	1430	1289	1323	1703	3322	3431	2600	88.766	89.193	93.534	24.068	28.419	39.704	101.03	79.59	120.852	167.152	177.484	133.28	165.514	176.561	83.388
NDAJDAOJ_01600	yqjD	inner membrane protein associated with the ribosome	0	-1.62996	3.46369e-08	8.79274	1.38476e-10	6883	7071	7196	5030	3968	6475	8224	4903	4698	11591	7289	10765	9905	12238	7238	5542	6058	4946	12503	10302	5858	5484	5842	8661	12576	11307	10075	430.569	366.677	446.927	225.438	286.936	291.807	432.747	368.488	395.931	467.081	479.318	451.04	696.141	688.14	475.996
NDAJDAOJ_01176	arsC	arsenate reductase	0	2.12144	4.23323e-08	1.8195	1.80522e-10	51	45	51	359	257	381	51	40	38	81	43	83	63	58	36	31	44	31	59	61	22	54	34	49	64	51	46	3.19	2.334	3.167	16.09	18.584	17.17	2.684	3.006	3.203	3.264	2.828	3.478	4.428	3.261	2.367
NDAJDAOJ_02102	bamE	Outer Membrane Protein Assembly Complex - BamE subunit	0	1.5397	4.40043e-08	6.3372	2.34564e-10	1487	1549	1108	3358	1594	3520	1802	1180	1005	2247	1453	2119	821	1454	1122	1163	1376	1445	1460	1273	1070	1423	1098	1904	735	520	747	93.02	80.326	68.815	150.501	115.266	158.635	94.821	88.684	84.698	90.547	95.548	88.783	57.701	81.758	73.787
NDAJDAOJ_02268	tktB	transketolase II	0	-2.31192	4.40043e-08	10.2462	2.20179e-10	24267	25482	21126	6559	7144	12419	19523	16582	16409	41089	23719	29323	26693	31820	17655	15507	17032	12244	38127	28737	19586	16533	17518	24001	32025	33309	24940	1518.03	1321.4	1312.09	293.965	516.6	559.683	1027.3	1246.23	1382.89	1655.76	1559.74	1228.6	1876.03	1789.23	1161.06
NDAJDAOJ_03885	sulA	SOS cell division inhibitor	0	1.87591	4.40043e-08	6.23051	2.22272e-10	1082	968	1015	7639	2399	9416	1024	843	663	1795	1107	1710	1001	1396	1061	817	900	952	1308	1101	747	842	879	1320	1090	1160	1025	67.685	50.197	63.039	342.369	173.478	424.348	53.883	63.356	55.875	72.333	72.795	71.647	70.352	78.497	69.775
NDAJDAOJ_03978	poxB	pyruvate oxidase monomer	0	-2.17561	4.40043e-08	8.54619	2.07914e-10	6042	6736	6010	2325	2030	3588	7248	5037	5296	13452	8696	10520	9209	10122	4929	5006	5648	3729	11354	9202	6682	4754	5066	7193	8720	9084	7380	377.96	349.305	373.267	104.203	146.794	161.699	381.39	378.559	446.328	542.074	571.841	440.775	647.225	569.157	324.148
NDAJDAOJ_04070	moaE	molybdopterin synthase large subunit	0	1.37525	4.40043e-08	4.77923	2.28596e-10	762	866	671	1013	607	1244	379	254	194	542	362	393	370	433	375	386	456	471	478	479	297	607	576	836	260	251	251	47.667	44.908	41.674	45.401	43.894	56.063	19.943	19.09	16.35	21.841	23.805	16.466	26.004	24.347	24.661
NDAJDAOJ_03186		hypothetical protein	0	-1.23765	5.04775e-08	9.96099	2.89675e-10	13204	16476	16253	11584	7496	12466	20677	13943	14564	30826	20694	30032	17526	24225	15160	14361	16510	12890	26352	21323	15510	15810	12659	19072	19575	15461	17502	825.981	854.386	1009.44	519.179	542.054	561.801	1088.02	1047.89	1227.4	1242.19	1360.82	1258.3	1231.76	1362.16	996.975
NDAJDAOJ_04574	betA	choline dehydrogenase	0	-2.28058	5.04775e-08	7.52772	2.90595e-10	2920	4074	3259	1510	699	1550	3091	2787	3109	6308	3474	4410	3893	4683	2638	3235	2734	2127	5238	4065	3247	1851	2658	4997	4731	4192	3546	182.662	211.263	202.409	67.676	50.546	69.853	162.648	209.459	262.015	254.193	228.447	184.774	273.607	263.324	173.484
NDAJDAOJ_03332	adhP	ethanol dehydrogenase / alcohol dehydrogenase	0	-1.82837	5.0519e-08	7.40165	3.01606e-10	3007	2935	2776	1368	1143	2226	3198	2159	2179	5683	3308	4370	3176	3677	2560	2513	2569	1835	4265	3513	2353	2307	2675	3552	4377	3940	3371	188.104	152.199	172.411	61.312	82.653	100.318	168.279	162.261	183.638	229.007	217.531	183.098	223.215	206.757	168.355
NDAJDAOJ_04140	gltA	citrate synthase monomer	0	-1.46938	5.44648e-08	12.0974	3.36776e-10	52547	65186	70320	57798	33686	54574	69373	58434	60193	97397	69516	123296	83704	106261	83702	58944	61680	63787	107437	90519	61160	99500	65120	84587	106564	90816	87039	3287.1	3380.31	4367.41	2590.43	2435.92	2459.47	3650.41	4391.65	5072.85	3924.8	4571.31	5165.95	5882.87	5975.03	5504.54
NDAJDAOJ_03111	ynhG	L,D-transpeptidase YnhG	0	-1.64817	1.08472e-07	8.6614	6.9385e-10	6164	6764	6231	3191	2687	4773	7678	4880	5049	13904	10053	14227	7601	10724	7081	5228	7060	4466	12253	9202	5731	5768	5724	7616	8237	7461	7675	385.591	350.757	386.993	143.016	194.304	215.103	404.016	366.76	425.512	560.288	661.076	596.094	534.212	603.008	465.671
NDAJDAOJ_00527	proP_1	osmolyte:H+ symporter ProP	0	-1.15876	1.24167e-07	9.77366	8.20719e-10	11304	13648	12230	12406	7587	10429	19942	15250	13201	25071	16722	25763	16360	18482	13927	16171	15243	13374	22098	18047	13082	10771	8683	14440	18553	16145	13613	707.126	707.736	759.576	556.019	548.635	470.001	1049.35	1146.12	1112.53	1010.28	1099.62	1079.44	1149.81	1039.24	915.888
NDAJDAOJ_00444	aidB	isovaleryl-CoA dehydrogenase and DNA-binding transcriptional repressor	0	-2.26041	1.2921e-07	6.56689	9.10307e-10	1527	1601	1244	771	576	1114	1484	1082	1170	3420	2309	2587	2142	2632	1305	1007	1314	812	3615	2449	1313	1130	1255	1805	2717	3435	2162	95.522	83.022	77.262	34.555	41.652	50.204	78.088	81.318	98.603	137.815	151.838	108.392	150.544	147.997	85.821
NDAJDAOJ_01730	glcA_1	glycolate / lactate:H+ symporter	0	-2.7331	1.2921e-07	7.70297	9.36707e-10	3894	4162	3434	753	885	1783	3847	2541	2972	7872	4483	5476	3536	4545	2664	3664	3864	1989	5727	4703	2937	5565	4064	4560	5908	5243	4172	243.591	215.826	213.278	33.748	63.997	80.354	202.429	190.971	250.47	317.217	294.798	229.438	248.516	255.564	175.194
NDAJDAOJ_03061	ydiZ	hypothetical protein	0	-1.60112	1.2921e-07	6.20943	9.35312e-10	1108	1138	1176	657	498	1090	1413	930	964	2690	1644	2303	1082	1619	1146	1023	1213	830	1969	1546	975	1318	1113	1497	1733	1530	1395	69.311	59.013	73.039	29.446	36.012	49.123	74.352	69.895	81.242	108.399	108.108	96.493	76.045	91.036	75.365
NDAJDAOJ_00023	ldcC	lysine decarboxylase 2	0	-1.46863	1.40022e-07	7.45669	1.15658e-09	2387	2869	2548	2015	1337	2193	3334	2404	2444	5623	3743	5166	3720	4507	2390	2433	2867	1927	4728	3999	2662	2517	2154	3115	3863	3714	3258	149.32	148.776	158.25	90.309	96.682	98.831	175.435	180.674	205.972	226.589	246.136	216.449	261.448	253.427	157.175
NDAJDAOJ_01580	tdcA	TdcA DNA-binding transcriptional activator	0	2.91274	1.40022e-07	1.63832	1.11352e-09	50	83	52	864	220	429	33	26	26	51	40	62	20	37	42	24	36	43	52	29	26	46	61	40	60	34	34	3.128	4.304	3.23	38.723	15.909	19.334	1.736	1.954	2.191	2.055	2.63	2.598	1.406	2.081	2.762
NDAJDAOJ_01582	tdcC	serine / threonine:H+ symporter TdcC	0	6.39795	1.40022e-07	5.17738	1.16436e-09	316	416	348	53287	13239	17689	1268	616	142	345	264	814	182	299	1275	388	1566	1253	269	266	260	471	234	345	215	177	203	19.767	21.572	21.613	2388.25	957.345	797.185	66.722	46.296	11.967	13.902	17.36	34.106	12.791	16.813	83.848
NDAJDAOJ_01601		hypothetical protein	0	-1.46952	1.40022e-07	8.43966	1.10082e-09	4403	5334	5720	4096	2523	5057	5963	3889	4192	10506	5866	8550	7459	11228	5053	4565	4684	4630	10441	8676	5165	4832	4797	6791	8083	6817	7518	275.431	276.602	355.256	183.577	182.444	227.902	313.773	292.28	353.287	423.359	385.742	358.234	524.232	631.347	332.303
NDAJDAOJ_03115	ydhY	putative 4Fe-4S ferredoxin-type protein	0	2.68285	1.40022e-07	2.26866	1.07236e-09	40	61	55	574	228	539	98	66	50	87	82	137	104	106	83	39	85	121	101	70	81	24	33	51	42	43	57	2.502	3.163	3.416	25.726	16.487	24.291	5.157	4.96	4.214	3.506	5.392	5.74	7.309	5.96	5.458
NDAJDAOJ_00833	metE	cobalamin-independent homocysteine transmethylase	0	-3.11893	1.83205e-07	9.38996	1.64516e-09	13225	15433	7111	2946	3353	6884	7370	7760	9487	41829	16930	18622	16182	17204	11773	5293	5950	4128	22132	14629	11450	7856	10851	15345	25940	31203	20629	827.295	800.3	441.647	132.036	242.464	310.239	387.809	583.208	799.531	1685.58	1113.3	780.239	1137.3	967.376	774.234
NDAJDAOJ_01177	arsB	arsenite:H+ antiporter	0	1.92267	1.83205e-07	2.38805	1.71877e-09	91	66	101	353	258	386	68	62	54	126	95	123	75	98	86	54	58	76	99	96	45	44	52	104	69	53	63	5.693	3.423	6.273	15.821	18.657	17.396	3.578	4.66	4.551	5.077	6.247	5.154	5.271	5.511	5.656
NDAJDAOJ_02447	ackA	acetate kinase	0	1.02013	1.83205e-07	8.34128	1.64828e-09	4528	5840	5236	14706	7534	11002	6619	4785	3697	7968	4770	6864	4217	5793	4194	4686	5379	6092	6804	5353	4386	4086	3838	6580	4635	3537	3326	283.251	302.841	325.196	659.102	544.802	495.824	348.292	359.62	311.57	321.086	313.671	287.593	296.378	325.739	275.812
NDAJDAOJ_04454	cyoE	heme O synthase	0	-1.61008	1.83205e-07	10.2036	1.69792e-09	18642	21913	19457	15403	7637	11668	25298	19175	16586	30894	19585	38217	17593	21091	21125	18206	18995	17039	20824	15463	16150	30476	18783	24636	25423	25394	22559	1166.16	1136.33	1208.43	690.341	552.25	525.838	1331.18	1441.11	1397.81	1244.93	1287.89	1601.24	1236.47	1185.94	1389.25
NDAJDAOJ_01731	glcA_2	glycolate / lactate:H+ symporter	0	-2.59262	1.8619e-07	8.0533	1.78647e-09	5492	5671	5306	871	1091	2257	4445	3792	3983	11351	5027	6731	3571	5047	3486	4540	4929	3219	6941	6546	3787	7505	5370	6627	6997	6156	4060	343.554	294.078	329.543	39.037	78.893	101.716	233.896	284.99	335.673	457.41	330.571	282.021	250.976	283.791	229.252
NDAJDAOJ_03476	ydaM	diguanylate cyclase, transcriptional modulator	0	-1.52144	1.94363e-07	6.51943	1.90633e-09	1700	1963	1652	862	572	958	1796	1296	1394	3011	1529	2013	1750	2426	1234	1229	1426	1175	2629	2595	1277	1562	1391	1702	1892	1579	1387	106.344	101.794	102.602	38.634	41.363	43.174	94.506	97.402	117.481	121.334	100.546	84.342	122.993	136.413	81.152
NDAJDAOJ_02459	nuoF	NADH:ubiquinone oxidoreductase, chain F	0	-1.26771	2.16217e-07	10.1256	2.16678e-09	20206	26398	18173	15379	9984	15928	19707	15168	13870	28711	17116	21067	20681	23387	15816	15021	15060	13254	26192	20510	16346	21553	17302	23871	25593	25104	19831	1263.99	1368.9	1128.68	689.265	721.967	717.822	1036.98	1139.96	1168.91	1156.96	1125.53	882.681	1453.5	1315.05	1040.12
NDAJDAOJ_01585	pflB_1	pyruvate formate-lyase (inactive)	0	7.12143	2.1728e-07	6.46597	2.22376e-09	720	1208	958	158110	42522	60276	4250	1890	265	760	533	2320	428	578	3146	1302	3937	3894	541	426	544	1379	499	813	409	317	431	45.04	62.643	59.499	7086.27	3074.87	2716.44	223.635	142.044	22.333	30.626	35.05	97.205	30.081	32.501	206.892
NDAJDAOJ_00181	carB	carbamoyl phosphate synthetase	0	2.2226	2.20337e-07	8.14482	2.3195e-09	6772	9698	9053	20219	7945	14252	5683	2116	2637	9804	4919	6996	1887	2292	1821	5815	5656	4113	2557	2982	2505	5892	8098	15527	2515	1781	1874	423.625	502.903	562.261	906.187	574.522	642.29	299.039	159.029	222.237	395.071	323.469	293.124	132.622	128.879	119.755
NDAJDAOJ_02462	nuoI	NADH:ubiquinone oxidoreductase, chain I	0	-1.27465	2.20337e-07	8.52829	2.34901e-09	6158	8026	5421	4834	3458	5454	6427	4716	3993	9663	6099	7755	8141	9382	5703	4707	4987	4662	8736	6413	5886	6031	5177	7543	8751	7517	7339	385.216	416.2	336.686	216.653	250.056	245.794	338.189	354.434	336.516	389.389	401.064	324.925	572.164	527.547	375.049
NDAJDAOJ_00606	lexA	LexA DNA-binding transcriptional repressor	0	1.857	2.24258e-07	7.47772	2.48644e-09	2283	3122	2278	17446	3846	15379	3188	2132	1877	4286	2990	4545	2206	3063	2578	2305	2441	2447	3451	2795	2091	2535	1779	3174	2366	1692	2018	142.814	161.896	141.481	781.905	278.114	693.081	167.753	160.232	158.187	172.712	196.62	190.43	155.042	172.232	169.538
NDAJDAOJ_03108	sufD	SufD component of SufBCD Fe-S cluster scaffold complex	0	-2.68283	2.24258e-07	7.03045	2.45651e-09	1997	2488	1765	697	648	1207	2151	1531	1789	5370	2769	2867	3488	4241	1561	1609	1973	1076	5050	4222	2195	1647	1806	2293	3914	4304	3160	124.923	129.019	109.62	31.239	46.858	54.395	113.186	115.063	150.771	216.394	182.087	120.124	245.143	238.47	102.657
NDAJDAOJ_02553	ccmA	protoheme IX ABC transporter - ATP binding subunit	0	1.52586	2.38876e-07	2.91973	2.69945e-09	119	145	106	524	191	381	158	112	69	143	118	172	127	143	122	106	110	126	119	117	90	100	73	126	95	86	74	7.444	7.519	6.583	23.485	13.812	17.17	8.314	8.417	5.815	5.762	7.76	7.207	8.926	8.041	8.023
NDAJDAOJ_03778	dinI	DNA damage-inducible protein I	0	3.313	2.4512e-07	2.60215	2.82227e-09	78	114	109	1126	195	932	129	55	69	124	73	132	47	80	70	92	76	117	78	96	48	118	91	179	52	30	52	4.879	5.912	6.77	50.466	14.101	42.002	6.788	4.134	5.815	4.997	4.8	5.531	3.303	4.498	4.603
NDAJDAOJ_04042	dps	stationary phase nucleoid protein that sequesters iron and protects DNA from damage	0	-1.76945	2.52587e-07	11.5736	2.96211e-09	40991	46461	48598	24234	18263	39535	61218	33808	39670	105711	65710	89220	60767	88065	46770	38798	53444	34010	102066	83840	44850	39741	44224	53812	69546	60531	61477	2564.21	2409.3	3018.31	1086.13	1320.64	1781.71	3221.29	2540.86	3343.25	4259.82	4321.03	3738.21	4270.81	4951.87	3075.76
NDAJDAOJ_01584	tdcD_2	propionate kinase	0	6.75623	2.84131e-07	3.50389	3.4532e-09	91	145	84	23517	5748	7912	460	215	35	65	74	215	58	65	385	122	584	424	95	87	71	138	62	106	69	73	62	5.693	7.519	5.217	1054	415.652	356.568	24.205	16.158	2.95	2.619	4.866	9.008	4.076	3.655	25.319
NDAJDAOJ_02879	otsA	trehalose-6-phosphate synthase	0	-2.07704	2.84131e-07	7.10145	3.44511e-09	2071	2266	2053	972	682	1483	2462	1791	1963	5341	3041	4259	3255	3973	1642	1994	2353	1357	4372	3789	2064	1874	1866	2410	3204	3276	2622	129.552	117.507	127.507	43.564	49.317	66.834	129.55	134.604	165.435	215.226	199.973	178.447	228.767	223.401	107.984
NDAJDAOJ_00086	gcd	glucose dehydrogenase	0	-2.06129	3.04573e-07	8.4052	3.76657e-09	4513	6336	4528	2906	1746	2761	6987	5192	6406	12419	7018	9079	9468	10837	4165	4897	4820	3903	10893	9290	5498	5554	3137	4978	7948	7803	6136	282.312	328.562	281.223	130.243	126.258	124.429	367.656	390.208	539.875	500.447	461.497	380.399	665.428	609.362	273.905
NDAJDAOJ_01022	dinD	DNA-damage-inducible protein	0	1.957	3.08199e-07	3.33002	3.93792e-09	137	160	131	815	253	1012	186	102	129	242	151	254	134	182	114	102	124	148	182	141	137	173	106	198	132	93	112	8.57	8.297	8.136	36.527	18.295	45.607	9.787	7.666	10.872	9.752	9.93	10.642	9.418	10.234	7.497
NDAJDAOJ_01453	yhcO	putative barnase inhibitor	0	-1.83739	3.08199e-07	3.37763	3.94284e-09	172	151	162	89	71	143	193	107	120	400	249	346	193	246	164	139	159	97	273	255	124	144	148	204	277	255	212	10.76	7.83	10.061	3.989	5.134	6.445	10.156	8.042	10.113	16.119	16.374	14.497	13.564	13.833	10.785
NDAJDAOJ_03358		hypothetical protein	0	-1.147	3.10023e-07	5.73962	4.03229e-09	853	936	972	702	460	994	985	632	659	1488	857	1208	800	1005	811	855	870	842	1258	1096	711	688	816	1119	1264	1027	1001	53.36	48.538	60.369	31.463	33.264	44.796	51.831	47.498	55.538	59.962	56.355	50.614	56.225	56.511	53.334
NDAJDAOJ_03326	ddpF	YddO	0	-1.83978	3.1585e-07	3.76437	4.17541e-09	193	214	183	169	85	184	250	127	163	397	279	355	278	356	180	201	169	150	402	344	202	155	232	251	390	424	281	12.073	11.097	11.366	7.574	6.147	8.292	13.155	9.545	13.737	15.998	18.347	14.874	19.538	20.018	11.837
NDAJDAOJ_03123		hypothetical protein	0	-1.50292	3.75829e-07	5.67256	5.04845e-09	866	780	968	457	325	689	980	719	688	1688	1127	1584	876	1101	739	642	918	687	1365	1221	640	748	802	939	1068	953	849	54.173	40.448	60.12	20.482	23.502	31.051	51.568	54.037	57.982	68.021	74.11	66.368	61.567	61.909	48.599
NDAJDAOJ_01156	yhjD	inner membrane protein associated with lipopolysaccharide transport	0	-1.61224	3.83648e-07	5.72786	5.39888e-09	767	800	862	597	358	721	956	631	598	1911	1128	1715	925	1257	702	612	885	517	1630	1343	737	781	779	1029	1249	1406	936	47.98	41.485	53.537	26.757	25.888	32.493	50.305	47.423	50.397	77.007	74.176	71.856	65.011	70.681	46.166
NDAJDAOJ_03984	ybjP	putative lipoprotein	0	-1.43141	3.83648e-07	7.41515	5.39442e-09	2442	2654	3088	1577	1381	2174	3596	2118	2006	5326	3550	5282	3105	4541	3071	1998	2756	2213	4959	3853	2323	2772	2356	2818	3611	3134	3062	152.76	137.627	191.788	70.679	99.863	97.975	189.222	159.18	169.059	214.621	233.445	221.309	218.225	255.339	201.96
NDAJDAOJ_04072	moaC	MoaC monomer	0	1.08151	3.83648e-07	5.98213	5.30917e-09	1473	1839	1479	2413	1490	2908	923	592	514	1173	621	969	798	939	789	1105	1014	1342	1109	987	526	1181	1236	1888	813	708	715	92.144	95.364	91.857	108.147	107.746	131.054	48.568	44.492	43.318	47.268	40.836	40.6	56.085	52.8	51.887
NDAJDAOJ_02445	yfcC	putative inner membrane protein; putative S-transferase	0	1.48807	3.898e-07	2.77667	5.56857e-09	77	107	92	395	237	354	150	111	62	200	145	213	132	113	103	76	94	94	140	109	88	66	50	94	83	80	83	4.817	5.549	5.714	17.703	17.138	15.954	7.893	8.342	5.225	8.059	9.535	8.924	9.277	6.354	6.774
NDAJDAOJ_01491	yrbL	hypothetical protein	0	-1.10001	4.11682e-07	8.43543	5.96894e-09	5103	5002	5199	4834	3531	6068	6732	4761	4088	9636	6856	12133	5651	7830	6036	4052	5197	5170	7396	6028	4387	4695	4525	6387	7441	7200	7116	319.22	259.386	322.898	216.653	255.335	273.465	354.238	357.816	344.522	388.301	450.844	508.358	397.162	440.279	396.948
NDAJDAOJ_01729	glcB	malate synthase G	0	-1.97744	4.12733e-07	13.6024	6.0722e-09	227859	251843	196219	69259	85992	145443	222498	192116	171491	386794	214643	289400	251766	286452	192419	174666	185161	140816	304080	244461	198718	264541	197077	254524	301399	273444	240654	14253.8	13059.7	12186.7	3104.09	6218.29	6554.64	11707.8	14438.6	14452.7	15586.6	14114.7	12125.5	17694.6	16107.1	12654.1
NDAJDAOJ_01587	tdcG_1	L-serine deaminase III	0	6.61106	4.22477e-07	4.58498	6.30563e-09	236	336	261	32658	10685	14255	992	477	68	202	158	462	99	172	1016	317	992	976	170	148	115	413	139	242	164	94	126	14.763	17.424	16.21	1463.69	772.659	642.426	52.199	35.849	5.731	8.14	10.39	19.357	6.958	9.672	66.816
NDAJDAOJ_04465	yajO	putative NAD(P)H-dependent xylose reductase	0	-1.00118	4.40624e-07	8.42652	6.67043e-09	5004	5895	4955	5750	3750	6271	6628	4560	3953	9851	6135	8835	5976	7386	5502	4284	5507	4404	8025	6937	4502	4041	4470	6162	8076	7995	6273	313.027	305.694	307.743	257.707	271.172	282.613	348.765	342.71	333.145	396.965	403.432	370.175	420.004	415.313	361.831
NDAJDAOJ_02019	recA	DNA strand exchange and recombination protein with protease and nuclease activity	0	1.70254	4.61213e-07	8.6315	7.08046e-09	4861	7210	5508	42983	9384	35216	7295	4740	4506	8237	5006	7505	5024	5839	4804	5666	5269	5764	7066	5963	4309	5108	4496	8150	6395	5284	4526	304.082	373.885	342.089	1926.44	678.58	1587.07	383.863	356.238	379.75	331.926	329.19	314.45	353.096	328.325	315.928
NDAJDAOJ_01581	tdcB	catabolic threonine dehydratase	0	6.34223	4.64863e-07	4.05991	7.23561e-09	165	212	171	32339	6202	7764	627	290	59	156	107	426	93	125	538	148	717	578	106	102	162	158	91	145	112	98	98	10.322	10.994	10.62	1449.39	448.482	349.898	32.993	21.795	4.972	6.286	7.036	17.849	6.536	7.029	35.381
NDAJDAOJ_02048	ygaM	hypothetical protein	0	-1.64594	4.77596e-07	8.69475	7.53563e-09	6686	6976	6439	3492	2979	5308	8978	5074	5608	15396	9176	13197	5961	8258	5334	6616	7455	4317	11216	9292	5227	6459	6067	9117	9736	8784	7407	418.245	361.75	399.911	156.507	215.419	239.214	472.422	381.34	472.622	620.411	603.405	552.938	418.95	464.345	350.783
NDAJDAOJ_03763	flgE	flagellar hook protein FlgE	0	1.72524	4.79928e-07	2.30944	7.67475e-09	86	103	108	363	152	219	94	63	48	123	70	120	53	68	75	64	85	68	84	75	46	56	75	114	56	52	42	5.38	5.341	6.708	16.269	10.991	9.87	4.946	4.735	4.045	4.957	4.603	5.028	3.725	3.824	4.932
NDAJDAOJ_01728		hypothetical protein	0	-1.75016	4.86156e-07	10.4238	7.89593e-09	20825	29650	20683	8715	9007	15697	30095	18459	20765	41259	26074	33283	30158	34895	20581	19701	20845	15980	38517	29299	23184	27654	18951	27779	31170	23818	23596	1302.72	1537.54	1284.57	390.594	651.318	707.412	1583.6	1387.3	1750	1662.61	1714.6	1394.52	2119.56	1962.14	1353.48
NDAJDAOJ_02046	nrdI	flavodoxin involved in dimanganese-tyrosyl radical cofactor maintenance for ribonucleotide reductase	0	-2.63657	4.86156e-07	0.402926	8.08532e-09	23	19	11	16	7	13	23	15	15	44	29	39	46	61	29	9	21	10	36	48	28	5	10	10	58	55	47	1.439	0.985	0.683	0.717	0.506	0.586	1.21	1.127	1.264	1.773	1.907	1.634	3.233	3.43	1.907
NDAJDAOJ_02631	ypdA_2	putative sensory kinase in two-component system with YpdB	0	1.3346	4.86156e-07	5.20354	8.05563e-09	676	1081	612	1600	733	1568	610	435	440	831	611	831	462	634	362	460	478	638	676	571	562	640	611	1029	421	332	305	42.287	56.057	38.01	71.71	53.005	70.665	32.098	32.693	37.082	33.487	40.179	34.818	32.47	35.65	23.806
NDAJDAOJ_04212	gltL	glutamate / aspartate ABC transporter - ATP binding subunit	0	-1.17823	4.95379e-07	6.50468	8.34434e-09	1287	1718	1346	1275	705	1195	1707	1390	1058	1944	1512	2619	1713	2188	1851	1446	1546	1195	1875	1636	1119	1782	1378	1911	1802	1571	1639	80.509	89.089	83.597	57.144	50.98	53.855	89.822	104.466	89.164	78.337	99.428	109.733	120.393	123.031	121.728
NDAJDAOJ_03795	ymdB	regulator of RNase III activity	0	-1.35493	5.2644e-07	5.81322	8.97978e-09	947.825	951	935	516	456	833	1012	766	659	1909	1011	1494	911	1382.82	996	723.833	891	677	1477	1301	795	850	838	1170	1195.84	1027	979	59.292	49.315	58.071	23.126	32.974	37.541	53.251	57.569	55.538	76.927	66.482	62.597	64.027	77.756	65.5
NDAJDAOJ_04186	chiP	chitobiose outer membrane porin	0	2.51157	5.32426e-07	2.8081	9.19541e-09	96	109	140	850	255	605	94	86	63	106	143	227	75	140	106	62	123	132	134	87	65	104	71	119	68	57	70	6.005	5.652	8.695	38.096	18.44	27.265	4.946	6.463	5.309	4.271	9.404	9.511	5.271	7.872	6.971
NDAJDAOJ_03356	yncG	putative enzyme	0	-1.66689	5.32833e-07	2.84592	9.31606e-09	128	137	129	69	39	87	134	71	66	284	171	317	129	165	100	114	101	91	164	144	71	108	122	192	153	157	120	8.007	7.104	8.012	3.092	2.82	3.921	7.051	5.336	5.562	11.444	11.245	13.282	9.066	9.278	6.576
NDAJDAOJ_02816	yedP	putative phosphatase	0	-1.90568	6.39309e-07	6.17579	1.14503e-08	1169	866	990	429	470	816	1571	1096	901	2748	1680	2352	1245	2024	1332	874	1399	876	2382	1879	1083	1039	973	1180	1637	1436	1334	73.127	44.908	61.487	19.227	33.987	36.774	82.666	82.371	75.933	110.736	110.475	98.546	87.501	113.809	87.597
NDAJDAOJ_01628	ygjG	putrescine aminotransferase / diamine transaminase	0	-2.65738	6.45875e-07	6.88668	1.17056e-08	1589	1965	1470	761	433	1035	2495	1422	1943	5776	3291	3889	2547	3009	997	1581	1725	745	4047	3591	1973	2104	1896	2392	3511	3814	2403	99.4	101.898	91.298	34.107	31.311	46.644	131.287	106.871	163.749	232.755	216.413	162.944	179.008	169.195	65.566
NDAJDAOJ_03109	sufS	L-selenocysteine lyase (and L-cysteine desulfurase) monomer	0	-2.43792	6.68722e-07	6.86111	1.22623e-08	1898	2399	1410	691	577	1091	2113	1410	1681	4984	2951	2659	3049	3682	1416	1450	1705	878	4273	3579	2059	1387	1550	2069	3111	3143	2615	118.73	124.404	87.572	30.97	41.724	49.168	111.186	105.969	141.669	200.84	194.055	111.409	214.289	207.038	93.121
NDAJDAOJ_00251	fhuF	acts in reduction of ferrioxamine B iron	0	-2.42819	6.74214e-07	4.95961	1.28609e-08	518	336	476	256	131	479	594	441	505	1188	723	1008	607	674	439	415	530	388	894	728	446	184	379	500	963	1265	805	32.404	17.424	29.563	11.474	9.473	21.587	31.256	33.144	42.56	47.873	47.544	42.234	42.661	37.899	28.87
NDAJDAOJ_01588	tdcG_2	L-serine deaminase III	0	6.69859	6.74214e-07	3.14982	1.28356e-08	100	147	101	11697	3943	5276	335	196	23	75	54	181	28	53	380	130	321	402	75	53	48	148	46	104	56	37	37	6.256	7.623	6.273	524.243	285.128	237.772	17.628	14.731	1.938	3.022	3.551	7.584	1.968	2.98	24.99
NDAJDAOJ_04292	ybdK	carboxylate-amine ligase	0	-1.45868	6.74214e-07	6.65367	1.2938e-08	1625	1456	1818	1103	733	1445	1778	1244	1144	3656	2216	3403	1500	2153	1516	1310	1765	1146	2714	2292	1135	1607	1504	1984	2377	2272	1674	101.652	75.503	112.912	49.435	53.005	65.121	93.558	93.494	96.412	147.325	145.722	142.581	105.423	121.063	99.697
NDAJDAOJ_02179	yphA	putative inner membrane protein	0	-1.44204	7.25227e-07	6.32265	1.43808e-08	1302	1309	1255	909	783	1293	1510	911	921	2485	1491	2244	1224	1873	1208	1070	1232	871	1834	1629	866	1242	1234	1588	2012	2177	1558	81.447	67.88	77.945	40.74	56.621	58.271	79.456	68.467	77.619	100.138	98.047	94.021	86.025	105.318	79.442
NDAJDAOJ_02463	nuoJ	NADH:ubiquinone oxidoreductase, membrane subunit J	0	-1.29877	7.25227e-07	8.69819	1.41915e-08	6978	8893	5457	5804	4055	6188	7861	5607	5188	10877	6897	8897	8865	8828	5865	5532	5660	5024	9538	7041	6740	6304	5640	8191	10580	9528	8040	436.511	461.159	338.921	260.127	293.227	278.873	413.646	421.398	437.226	438.309	453.54	372.773	623.048	496.396	385.703
NDAJDAOJ_03110	sufE	sulfur acceptor that activates SufS cysteine desulfurase	0	-2.34204	7.25227e-07	4.83003	1.43531e-08	406	575	303	219	140	266	556	337	476	1140	727	639	775	928	349	358	399	244	1046	811	592	291	335	445	850	691	671	25.397	29.817	18.819	9.815	10.124	11.988	29.257	25.327	40.116	45.938	47.807	26.773	54.468	52.181	22.951
NDAJDAOJ_02057	gabP	4-aminobutyrate:H+ symporter	0	-2.27678	7.26494e-07	6.4292	1.45609e-08	1005	1262	1276	622	457	754	1905	1248	1255	3110	2094	3698	1459	1942	1449	1387	1896	785	2500	2507	894	1440	1144	1188	2405	2369	1577	62.868	65.443	79.249	27.877	33.047	33.98	100.241	93.794	105.767	125.323	137.699	154.942	102.541	109.198	95.291
NDAJDAOJ_00521	adiY	AdiY DNA-binding transcriptional activator	0	3.04863	7.3383e-07	1.33156	1.49332e-08	45	85	31	339	122	297	40	18	20	63	23	33	45	73	34	23	28	45	73	59	41	19	18	34	29	8	33	2.815	4.408	1.925	15.194	8.822	13.385	2.105	1.353	1.686	2.539	1.512	1.383	3.163	4.105	2.236
NDAJDAOJ_01454	yhcN	stress-induced protein	0	-1.43857	7.3383e-07	4.63127	1.53909e-08	330	426	365	231	155	254	484	242	357	578	422	708	672	938	503	307	389	378	808	716	523	361	325	437	489	308	439	20.643	22.091	22.669	10.353	11.208	11.447	25.468	18.188	30.087	23.292	27.75	29.664	47.229	52.743	33.079
NDAJDAOJ_01586	tdcF	putative L-PSP (mRNA) endoribonuclease	0	6.5057	7.3383e-07	4.31296	1.53045e-08	182	239	202	28105	8422	11156	885	418	61	176	121	579	103	138	875	262	780	746	144	99	105	336	101	155	143	94	95	11.385	12.394	12.546	1259.63	609.015	502.764	46.569	31.415	5.141	7.092	7.957	24.259	7.239	7.76	57.543
NDAJDAOJ_03327	osmC	osmotically inducible peroxidase OsmC	0	-1.91626	7.3383e-07	9.24937	1.54902e-08	9961	12335	8118	4563	4056	8517	12131	7745	7450	20649	12913	16596	12068	13789	7980	8670	9775	5665	17654	14718	9473	7071	8628	11879	16289	16748	11609	623.114	639.649	504.19	204.507	293.299	383.833	638.333	582.081	627.86	832.091	849.146	695.352	848.161	775.352	524.793
NDAJDAOJ_03841	cbpM	chaperone modulator protein CbpM	0	-2.00516	7.3383e-07	6.07598	1.53975e-08	871	1226	803	605	456	762	1616	820	936	2223	1932	2094	1513	1611	802	825	1064	573	2226	1367	1079	824	900	1160	1808	1934	1431	54.486	63.576	49.872	27.115	32.974	34.341	85.034	61.628	78.883	89.58	127.046	87.736	106.336	90.586	52.742
NDAJDAOJ_00095	aceF	Dihydrolipoyllysine-residue acetyltransferase component of pyruvate dehydrogenase complex	0	-1.13615	7.43034e-07	11.6747	1.59963e-08	59233	71176	54386	52195	31505	49357	64235	48693	39805	82964	41572	65064	55607	62593	53874	43239	43374	54420	62569	45279	50182	60167	48758	67834	79794	67517	59756	3705.34	3690.93	3377.79	2339.31	2278.2	2224.36	3380.05	3659.55	3354.62	3343.19	2733.73	2726.1	3908.16	3519.59	3542.94
NDAJDAOJ_01735	yghF	putative secretion pathway protein, C-type protein	0	2.55132	7.43034e-07	0.380452	1.60014e-08	20	17	21	127	50	85	15	17	15	35	26	39	15	30	18	20	13	26	21	26	22	15	9	16	9	8	13	1.251	0.882	1.304	5.692	3.616	3.831	0.789	1.278	1.264	1.41	1.71	1.634	1.054	1.687	1.184
NDAJDAOJ_00235	deoC	deoxyribose-phosphate aldolase	0	-1.2609	8.66569e-07	7.01628	1.88465e-08	1901	2406	1691	2170	1414	2087	2251	1554	1525	3591	2366	2880	2691	3212	1702	1423	1727	1423	3398	2668	1831	1820	1633	2288	3432	3710	2584	118.918	124.767	105.024	97.256	102.25	94.054	118.448	116.792	128.522	144.706	155.586	120.668	189.128	180.61	111.929
NDAJDAOJ_02551	napB	subunit of periplasmic nitrate reductase, cytochrome c550 protein	0	1.6119	8.95186e-07	2.51946	1.96597e-08	92	144	102	363	169	278	149	70	54	119	65	89	70	77	88	74	91	89	84	70	66	88	110	142	62	64	56	5.755	7.467	6.335	16.269	12.221	12.529	7.84	5.261	4.551	4.795	4.274	3.729	4.92	4.33	5.787
NDAJDAOJ_03130	cfa_1	cyclopropane fatty acyl phospholipid synthase	0	-1.59985	8.95684e-07	5.91892	1.98616e-08	1148	1269	815	613	552	867	1307	786	828	1640	1398	1536	903	1151	742	652	856	602	1784	1283	898	920	870	1111	1675	1652	1080	71.814	65.806	50.618	27.474	39.916	39.073	68.774	59.072	69.781	66.087	91.931	64.356	63.464	64.72	48.797
NDAJDAOJ_04134	sucA	subunit of E1(0) component of 2-oxoglutarate dehydrogenase	0	-1.30391	9.10739e-07	11.8205	2.03897e-08	63265	78213	78582	50549	21343	45793	52965	52503	52371	84460	42870	82907	55105	68150	52979	56392	47126	60805	77913	69315	48622	102739	70507	97584	78631	67882	51897	3957.57	4055.84	4880.54	2265.53	1543.37	2063.74	2787.02	3945.9	4413.64	3403.48	2819.09	3473.7	3872.88	3832.06	3484.08
NDAJDAOJ_04147	abrB	putative regulator	0	1.55011	9.58264e-07	2.5417	2.1658e-08	110	104	72	306	163	284	89	95	65	127	112	158	96	141	108	66	80	67	134	75	75	63	62	100	61	60	57	6.881	5.393	4.472	13.714	11.787	12.799	4.683	7.14	5.478	5.118	7.365	6.62	6.747	7.928	7.102
NDAJDAOJ_02656	rcnB	periplasmic protein involved in nickel/cobalt efflux	0	1.25141	9.79317e-07	3.49863	2.23426e-08	214	236	207	408	243	400	229	117	142	286	169	265	114	184	158	181	209	192	188	217	140	192	173	295	109	83	120	13.387	12.238	12.856	18.286	17.572	18.027	12.05	8.793	11.967	11.525	11.113	11.103	8.012	10.346	10.391
NDAJDAOJ_02047	nrdH	glutaredoxin-like protein	0	-2.7721	1.00272e-06	-0.0577644	2.30904e-08	6	7	6	11	2	14	17	11	15	31	23	37	29	71	40	12	11	10	38	37	19	3	6	6	40	37	42	0.375	0.363	0.373	0.493	0.145	0.631	0.895	0.827	1.264	1.249	1.512	1.55	2.038	3.992	2.631
NDAJDAOJ_03107	sufC	SufC component of SufBCD Fe-S cluster scaffold complex	0	-2.57421	1.03874e-06	5.71733	2.41413e-08	757	1015	656	386	244	463	1079	580	747	2096	1233	1297	1330	1549	528	753	892	388	1890	1549	799	657	724	910	1577	1817	1194	47.354	52.634	40.743	17.3	17.644	20.866	56.777	43.59	62.955	84.462	81.081	54.343	93.475	87.1	34.723
NDAJDAOJ_00830	rmuC	putative recombination limiting protein	0	1.46813	1.06043e-06	5.48327	2.48715e-08	850	946	593	3363	1253	3835	494	412	444	914	546	797	483	746	480	415	519	628	986	834	505	719	708	1093	785	760	473	53.172	49.056	36.83	150.725	90.607	172.831	25.994	30.964	37.419	36.831	35.904	33.393	33.946	41.947	31.566
NDAJDAOJ_00633	pepE	peptidase E, a dipeptidase where amino-terminal residue is aspartate	0	1.24048	1.07304e-06	6.28699	2.56249e-08	1286	1684	969	4127	1795	3045	1652	1162	926	2093	1371	1631	1003	1200	853	1000	1233	1106	1516	1154	1223	1166	1029	1613	991	817	786	80.446	87.326	60.182	184.966	129.801	137.228	86.928	87.331	78.04	84.341	90.156	68.337	70.493	67.476	56.096
NDAJDAOJ_03105	sufA	Fe-S cluster assembly, scaffold protein	0	-1.90539	1.07304e-06	4.89405	2.54125e-08	485	443	445	241	163	362	531	327	329	1272	663	905	524	798	404	393	477	252	1001	857	372	495	473	690	712	704	556	30.339	22.972	27.638	10.801	11.787	16.314	27.941	24.576	27.727	51.258	43.598	37.918	36.828	44.871	26.568
NDAJDAOJ_02020	recX	inhibitor of RecA	0	1.99188	1.17653e-06	1.76377	2.8598e-08	46	42	69	349	98	288	66	41	31	56	51	54	64	72	45	40	46	54	58	60	29	38	37	63	44	32	44	2.878	2.178	4.285	15.642	7.087	12.979	3.473	3.081	2.613	2.257	3.354	2.263	4.498	4.049	2.959
NDAJDAOJ_04135	sdhB	succinate dehydrogenase iron-sulfur protein	0	-1.20951	1.28506e-06	9.68185	3.151e-08	12376	16702	14268	12673	5222	10894	13614	11439	11726	21446	13315	24720	17045	18858	13166	11125	10637	10513	15672	12537	12194	18811	14045	18921	15839	14288	14690	774.185	866.106	886.152	567.986	377.616	490.957	716.369	859.705	988.226	864.207	875.581	1035.74	1197.95	1060.38	865.842
NDAJDAOJ_01680	ygiV	YgiV DNA-binding transcriptional repressor	0	-2.01055	1.28724e-06	4.66087	3.19278e-08	360	481	341	202	206	382	431	279	338	857	502	585	621	787	313	257	299	249	778	566	390	276	371	466	679	788	699	22.52	24.943	21.179	9.053	14.896	17.215	22.679	20.968	28.485	34.534	33.011	24.511	43.645	44.253	20.584
NDAJDAOJ_04573	betB	betaine aldehyde dehydrogenase	0	-1.7169	1.28724e-06	8.6181	3.21125e-08	6870	8893	7373	4104	2630	4745	5740	5558	6059	12417	5730	8068	6496	7736	5958	6709	5402	5304	10379	8728	5773	3954	6159	10168	10941	9832	6319	429.755	461.159	457.92	183.936	190.182	213.841	302.039	417.715	510.631	500.367	376.799	338.039	456.551	434.993	391.819
NDAJDAOJ_02814		hypothetical protein	0	-1.28173	1.29569e-06	4.74233	3.25995e-08	353	456	364	402	221	419	500	274	383	838	637	857	442	519	322	423	402	308	725	525	335	431	338	527	654	600	510	22.082	23.647	22.607	18.017	15.981	18.883	26.31	20.593	32.278	33.769	41.889	35.907	31.065	29.183	21.176
NDAJDAOJ_00605	dinF	DinF MATE Transporter	0	1.44462	1.30164e-06	4.60735	3.30266e-08	336	456	343	2257	568	1490	390	292	328	563	390	502	346	356	305	328	321	350	432	368	297	342	233	411	345	335	309	21.019	23.647	21.303	101.156	41.073	67.149	20.522	21.945	27.643	22.687	25.646	21.033	24.318	20.018	20.058
NDAJDAOJ_02930		hypothetical protein	0	1.79672	1.32552e-06	5.05309	3.39152e-08	412	502	330	3432	834	3541	609	400	307	685	458	778	574	606	464	458	465	451	615	403	372	353	380	616	478	407	461	25.773	26.032	20.496	153.817	60.309	159.581	32.046	30.062	25.873	27.603	30.118	32.597	40.342	34.075	30.514
NDAJDAOJ_00718	metF	5,10-methylenetetrahydrofolate reductase	0	-3.44651	1.35169e-06	6.83934	3.51611e-08	1062	877	672	645	448	1108	2281	1646	2200	13464	6168	7978	5717	5592	1323	927	1631	752	3272	1771	2181	580	671	1117	3387	6855	6671	66.434	45.478	41.736	28.908	32.396	49.934	120.026	123.706	185.408	542.557	405.602	334.268	401.801	314.437	87.005
NDAJDAOJ_00484	blc	Blc outer membrane lipoprotein (lipocalin)	0	-1.43836	1.45554e-06	6.49155	3.8173e-08	1492	1334	1802	1017	690	1302	1510	1043	949	3109	1566	2806	1356	2065	1598	1148	1461	1022	2323	2047	964	1632	1405	1833	2148	2039	1545	93.333	69.176	111.918	45.581	49.896	58.677	79.456	78.387	79.978	125.283	102.979	117.568	95.302	116.114	105.09
NDAJDAOJ_03131	cfa_2	cyclopropane fatty acyl phospholipid synthase	0	-1.32993	1.50443e-06	8.5973	3.9776e-08	7667	6842	6009	3764	3373	6139	6898	5095	4785	11692	7797	10400	6703	9211	5745	3968	5687	4585	11411	8530	5720	5993	5633	7018	8551	7978	6792	479.612	354.802	373.205	168.697	243.91	276.664	362.973	382.918	403.263	471.151	512.723	435.747	471.099	517.932	377.811
NDAJDAOJ_03266	ydeI	stress response protein	0	-2.27544	1.54609e-06	3.89415	4.1207e-08	230	246	217	84	90	175	272	166	176	583	311	430	281	364	161	218	293	146	490	398	215	169	237	359	410	405	318	14.388	12.757	13.477	3.765	6.508	7.887	14.313	12.476	14.833	23.493	20.451	18.016	19.749	20.468	10.588
NDAJDAOJ_00190	rpsT	30S ribosomal subunit protein S20	0	2.18045	1.5482e-06	5.95779	4.15935e-08	826	1248	967	4933	1191	2402	1491	704	863	1523	1185	1916	755	1241	822	1065	1017	1691	1049	928	733	773	940	1682	432	241	541	51.671	64.717	60.058	221.09	86.124	108.25	78.456	52.91	72.731	61.372	77.924	80.278	53.063	69.781	54.058
NDAJDAOJ_03062	pfkB	6-phosphofructokinase-2 monomer	0	-1.05738	1.55125e-06	8.03273	4.20061e-08	4248	5060	4044	3284	2469	4066	4961	3601	3503	7992	4902	6102	4472	5837	3495	3200	3983	3040	7068	5842	4132	4212	3596	5196	5511	4832	4176	265.735	262.393	251.163	147.184	178.539	183.241	261.048	270.636	295.22	322.053	322.351	255.666	314.3	328.213	229.843
NDAJDAOJ_00360	yjgB	putative alcohol dehydrogenase, Zn-dependent and NAD(P)-binding	0	-1.27501	1.57219e-06	7.7441	4.29084e-08	3743	4037	3320	2593	2096	3185	3903	2917	2639	7256	4170	5466	3585	4599	3065	2821	3100	2204	5367	4595	2732	3199	2791	4390	4877	5258	3582	234.145	209.344	206.197	116.215	151.567	143.537	205.376	219.229	222.406	292.394	274.215	229.019	251.96	258.601	201.565
NDAJDAOJ_00590		hypothetical protein	0	-1.19784	1.60712e-06	5.82234	4.42045e-08	765	1078	680	889	585	877	1200	626	733	1399	1095	1318	1046	1287	735	724	775	629	1497	1171	881	906	803	1066	1465	1199	1159	47.855	55.901	42.233	39.844	42.303	39.523	63.144	47.047	61.775	56.375	72.006	55.223	73.515	72.368	48.336
NDAJDAOJ_02878	otsB	trehalose-6-phosphate phosphatase	0	-1.71621	1.63823e-06	6.34798	4.54093e-08	1312	1121	1253	549	476	952	1854	1168	1141	3748	2014	3105	1232	1723	1095	1304	1667	855	2412	1984	1104	1223	1153	1638	1558	1523	1370	82.073	58.131	77.821	24.605	34.421	42.903	97.557	87.782	96.159	151.033	132.439	130.096	86.587	96.884	72.011
NDAJDAOJ_02478		hypothetical protein	0	-2.03452	1.66505e-06	8.91253	4.65077e-08	6661	6499	6543	4090	2959	7496	10027	4151	5331	15700	10816	14787	12243	16130	5712	5838	6466	5041	14237	10766	5753	7366	7338	9409	12331	14158	13329	416.681	337.015	406.37	183.308	213.973	337.82	527.621	311.971	449.278	632.661	711.25	619.557	860.46	906.986	375.641
NDAJDAOJ_01470	nanT	N-acetylneuraminate:H+ symporter	0	1.54389	1.67216e-06	4.55152	4.7063e-08	450	451	388	2683	614	1383	341	238	212	565	296	505	266	332	316	269	332	341	351	354	184	400	325	490	378	333	273	28.15	23.387	24.098	120.248	44.4	62.327	17.943	17.887	17.867	22.768	19.465	21.159	18.695	18.668	20.781
NDAJDAOJ_03106	sufB	SufB component of SufBCD Fe-S cluster scaffold complex	0	-1.87527	1.74934e-06	6.70213	4.96082e-08	1823	1841	1588	760	612	1095	2016	1189	1315	4414	2397	3008	1744	2460	1130	1561	1865	975	3444	3172	1471	1656	1731	2148	2380	2338	1671	114.038	95.468	98.627	34.062	44.255	49.348	106.082	89.36	110.824	177.87	157.624	126.031	122.571	138.325	74.313
NDAJDAOJ_00721	metB_2	O-succinylhomoserine lyase / O-succinylhomoserine(thiol)-lyase	0	-2.33237	1.79754e-06	6.32283	5.13583e-08	999	1137	681	807	438	928	1360	1112	1326	6969	3356	4170	2304	2400	989	720	876	581	2109	1183	1662	622	678	1041	1941	2740	2948	62.493	58.961	42.295	36.169	31.673	41.822	71.563	83.573	111.751	280.829	220.687	174.718	161.929	134.951	65.04
NDAJDAOJ_03046	osmE	osmotically inducible protein OsmE	0	-1.90524	1.96563e-06	9.60753	5.65801e-08	10950	17408	9841	6680	5068	7128	20703	9639	11381	24019	22100	27780	16497	17349	10644	12810	14501	6698	21809	15534	12024	10587	9013	13508	18755	16465	15346	684.981	902.716	611.201	299.388	366.479	321.235	1089.39	724.425	959.15	967.891	1453.28	1163.95	1159.44	975.53	699.987
NDAJDAOJ_01780	argO	arginine export protein	0	-2.19763	2.21656e-06	4.04652	6.42754e-08	251	320	155	168	73	170	424	257	279	598	365	328	384	575	255	170	222	192	803	552	312	85	160	251	533	436	338	15.701	16.594	9.627	7.53	5.279	7.661	22.311	19.315	23.513	24.098	24.002	13.743	26.988	32.332	16.77
NDAJDAOJ_03204	ydgD	putative peptidase	0	-1.0833	2.27481e-06	6.47885	6.64498e-08	1295	1436	1398	1148	862	1608	1549	1022	950	2892	1822	2761	1636	2279	1537	1120	1416	1087	2058	1635	936	1496	1283	1734	1846	1879	1623	81.009	74.466	86.826	51.452	62.333	72.467	81.508	76.809	80.063	116.539	119.813	115.682	114.981	128.148	101.078
NDAJDAOJ_04267	ybdL	methionine-oxo-acid transaminase, PLP-dependent	0	-2.25465	2.4996e-06	5.54087	7.35491e-08	527	407	397	438	325	626	856	678	712	5001	1884	2736	1243	1316	710	418	629	427	1088	626	755	390	306	537	1027	1884	1846	32.967	21.106	24.657	19.631	23.502	28.212	45.043	50.956	60.005	201.525	123.89	114.635	87.36	73.998	46.692
NDAJDAOJ_01208	yhhT	putative inner membrane protein	0	-1.07259	2.62057e-06	4.69543	7.83979e-08	461	488	418	354	230	417	482	300	284	915	550	705	406	573	360	345	395	318	639	610	294	412	354	501	558	501	417	28.838	25.306	25.961	15.866	16.632	18.793	25.363	22.547	23.935	36.872	36.167	29.539	28.534	32.22	23.675
NDAJDAOJ_01318	nirB	nitrite reductase, large subunit	0	1.71586	2.62057e-06	3.22908	7.8057e-08	116	157	86	915	267	664	175	114	86	226	169	248	187	225	99	98	126	140	199	182	120	79	77	132	108	118	141	7.256	8.141	5.341	41.009	19.307	29.924	9.208	8.568	7.248	9.107	11.113	10.391	13.143	12.652	6.511
NDAJDAOJ_02496	yfaZ	outer membrane protein	0	1.44826	2.62057e-06	3.22657	7.87848e-08	165	244	198	532	214	376	173	126	124	231	101	160	72	114	116	170	145	205	159	154	107	127	149	274	102	81	96	10.322	12.653	12.297	23.843	15.475	16.945	9.103	9.47	10.45	9.309	6.642	6.704	5.06	6.41	7.629
NDAJDAOJ_01066	lldP	(R)-lactate / (S)-lactate / glycolate:H+ symporter LldP	0	1.43048	2.66113e-06	5.55503	8.10032e-08	529	733	593	3938	1450	3555	849	435	421	989	608	1040	715	791	526	373	572	808	940	837	769	635	658	716	844	669	681	33.092	38.011	36.83	176.496	104.853	160.212	44.674	32.693	35.48	39.854	39.981	43.575	50.251	44.478	34.592
NDAJDAOJ_03576		hypothetical protein	0	1.48904	2.66113e-06	2.16704	8.11389e-08	39	72	52	294	124	262	93	47	63	112	78	110	70	79	64	48	71	75	89	71	78	46	46	68	55	42	72	2.44	3.734	3.23	13.177	8.967	11.807	4.894	3.532	5.309	4.513	5.129	4.609	4.92	4.442	4.209
NDAJDAOJ_00834	metR	MetR-L-homocysteine	0	-2.43376	2.66669e-06	5.09379	8.18769e-08	327	291.721	268	309	220	423	609.745	512.766	562.832	3906.77	1560.74	2088.13	1109.62	1252.61	513	265	398.517	274	867.511	489.75	671.969	223	215	366	817.529	1289.74	1591.56	20.456	15.128	16.645	13.849	15.909	19.063	32.085	38.537	47.433	157.431	102.633	87.49	77.986	70.434	33.737
NDAJDAOJ_02550	napH	ferredoxin-type protein	0	1.51487	2.96045e-06	2.47158	9.15279e-08	99	168	125	345	155	310	91	64	49	111	44	89	81	73	82	72	80	82	77	57	46	111	147	143	72	78	47	6.193	8.712	7.763	15.462	11.208	13.971	4.788	4.81	4.13	4.473	2.893	3.729	5.693	4.105	5.393
NDAJDAOJ_02944		hypothetical protein	0	-1.35193	3.13106e-06	3.57602	9.82517e-08	204	186	188	136	70	182	201	164	128	411	306	532	197	349	196	140	211	162	253	244	143	186	134	227	236	231	206	12.761	9.645	11.676	6.095	5.062	8.202	10.577	12.326	10.787	16.562	20.122	22.29	13.846	19.624	12.89
NDAJDAOJ_04244	dcuC	dicarboxylate transporter DcuC	0	2.77807	3.13106e-06	3.59764	9.88053e-08	126	181	105	3050	686	1035	383	201	100	219	189	358	165	193	224	105	184	277	157	125	179	83	91	124	136	128	145	7.882	9.386	6.521	136.697	49.606	46.644	20.153	15.106	8.428	8.825	12.428	15	11.596	10.852	14.731
NDAJDAOJ_02630	mlrA	MlrA DNA binding transcriptional activator	0	-1.70758	3.16148e-06	5.75562	1.00439e-07	1108	839	798	394	406	696	961	705	604	2001	1307	2035	962	1541	950	528	971	576	1492	1100	675	780	826	925	1144	1168	1051	69.311	43.508	49.562	17.659	29.359	31.366	50.568	52.985	50.903	80.634	85.947	85.264	67.611	86.65	62.475
NDAJDAOJ_02915	ruvA	branch migration of Holliday structures; repair	0	1.12115	3.20589e-06	5.45905	1.02607e-07	642	808	682	2651	791	2264	719	540	522	1020	608	886	629	733	600	576	616	805	890	771	530	705	466	885	628	561	488	40.161	41.9	42.357	118.814	57.199	102.031	37.834	40.584	43.992	41.103	39.981	37.122	44.207	41.216	39.458
NDAJDAOJ_03587	oppD	murein tripeptide ABC transporter / peptide ABC transporter - putative ATP binding subunit	0	-1.11347	3.20589e-06	10.6894	1.03217e-07	24281	31438	24784	22890	17203	27751	28647	22999	21466	40743	23532	34432	30588	34817	24069	24144	23735	20318	32519	27616	23783	37321	26759	34958	39919	33323	31084	1518.91	1630.26	1539.28	1025.9	1243.99	1250.65	1507.4	1728.51	1809.08	1641.82	1547.44	1442.66	2149.78	1957.75	1582.86
NDAJDAOJ_02817	yodD	stress-induced protein	0	-1.98331	3.31541e-06	6.14847	1.0745e-07	1113	949	1052	474	471	869	1367	850	856	2931	1970	3158	1142	1594	1092	1059	1482	592	1863	1524	785	1242	886	1400	1595	1721	1595	69.624	49.212	65.337	21.244	34.059	39.163	71.932	63.882	72.141	118.11	129.545	132.316	80.262	89.63	71.814
NDAJDAOJ_02998	yeaG_1	protein kinase	0	-2.42935	3.35506e-06	9.23067	1.09451e-07	9144	7218	10235	3680	3797	6541	10328	7494	6613	30201	15823	25264	7177	12640	9391	9911	13431	5120	16203	15051	4569	10386	8106	11119	17923	20859	14308	572.006	374.3	635.672	164.932	274.57	294.781	543.459	563.216	557.32	1217.01	1040.51	1058.53	504.412	710.744	617.585
NDAJDAOJ_03344	narY	nitrate reductase Z, beta subunit	0	-2.20372	3.35788e-06	6.97242	1.10259e-07	2991	2996	2076	668	827	1509	2212	1812	1681	4618	2169	2332	2531	3142	1535	1479	1737	1143	3711	2584	2296	1444	2215	2940	3640	3364	2449	187.103	155.362	128.935	29.939	59.802	68.006	116.395	136.182	141.669	186.091	142.631	97.708	177.883	176.674	100.947
NDAJDAOJ_03319	dosP_1	c-di-GMP phosphodiesterase, heme-regulated	0	-2.02071	3.50659e-06	4.186	1.15889e-07	323	299	387	168	117	209	249	219	196	832	361	619	212	298	226	344	372	197	455	440	143	300	301	411	491	561	365	20.205	15.505	24.036	7.53	8.461	9.419	13.102	16.459	16.518	33.527	23.739	25.935	14.9	16.756	14.863
NDAJDAOJ_00832	ysgA_1	putative hydrolase	0	-1.28253	3.76949e-06	7.06273	1.26186e-07	2244	2252	2385	1569	1057	1807	2494	1586	1735	4680	2595	3945	1927	2712	1891	1916	2267	1325	3528	3172	1666	2669	1971	2765	2999	2558	2097	140.374	116.781	148.127	70.32	76.434	81.436	131.234	119.197	146.22	188.589	170.645	165.291	135.433	152.495	124.359
NDAJDAOJ_04572	betI	BetI DNA-binding transcriptional repressor	0	-1.2894	3.76949e-06	7.04388	1.2572e-07	1875	2424	1974	1754	1102	1987	2145	1828	1898	3772	2141	3013	2650	3087	2048	1836	1838	1863	3600	2801	2152	1196	1927	3009	3383	2789	2219	117.291	125.7	122.6	78.612	79.688	89.548	112.87	137.385	159.957	152	140.79	126.241	186.247	173.581	134.684
NDAJDAOJ_01700	yghA	putative glutathionylspermidine synthase, with NAD(P)-binding Rossmann-fold domain	0	-1.71186	4.37241e-06	6.11394	1.49165e-07	1191	956	1202	658	548	980	1318	783	674	2555	1536	2498	1023	1403	1168	882	1237	665	1901	1637	646	1045	988	1493	1732	1861	1420	74.503	49.575	74.653	29.491	39.627	44.165	69.353	58.847	56.802	102.959	101.006	104.663	71.898	78.89	76.812
NDAJDAOJ_02059	gabD	succinate-semialdehyde dehydrogenase (NADP+)	0	-1.32084	4.53845e-06	8.57867	1.57733e-07	5323	5870	5959	4535	3189	5842	7889	4640	4677	11515	7282	10662	6131	8436	5692	5200	6882	4109	9292	9644	4466	7266	5884	7063	9401	8284	6320	332.982	304.397	370.099	203.252	230.604	263.28	415.119	348.722	394.161	464.019	478.857	446.725	430.898	474.354	374.326
NDAJDAOJ_03053	katE	heme d synthase / hydroperoxidase	0	-1.68601	4.53845e-06	8.57262	1.56836e-07	8320	7103	8640	2568	2857	4722	5760	4802	4090	13610	6616	10172	5457	7484	5785	5402	6516	4276	10590	9691	4399	6625	6884	9523	9334	7987	5810	520.461	368.336	536.61	115.094	206.597	212.805	303.091	360.897	344.691	548.441	435.062	426.194	383.528	420.823	380.442
NDAJDAOJ_02460	nuoG	NADH:ubiquinone oxidoreductase, chain G	0	-1.12191	4.75529e-06	11.2704	1.67297e-07	46000	57966	42833	31638	20900	36778	40745	33896	33223	74627	35263	47784	42897	49610	30606	36680	32008	35287	55313	45444	38315	48837	42170	58356	53511	48585	36016	2877.55	3005.91	2660.26	1417.97	1511.33	1657.46	2144	2547.48	2799.92	3007.24	2318.86	2002.09	3014.88	2789.56	2012.76
NDAJDAOJ_01159	treF	cytoplasmic trehalase	0	-1.07665	5.66947e-06	5.48865	2.04294e-07	633	604	689	743	449	715	930	609	464	1284	737	1241	692	1014	850	626	811	605	1252	1086	556	549	526	728	1059	993	788	39.598	31.321	42.792	33.3	32.468	32.223	48.937	45.77	39.104	51.741	48.464	51.996	48.635	57.017	55.899
NDAJDAOJ_00751	sodA	superoxide dismutase (Mn)	0	-1.06013	5.721e-06	8.67174	2.07371e-07	7226	7005	8143	6262	3472	6848	7077	4418	4016	11454	6056	10463	5629	6985	6582	6782	6316	6445	8892	9868	4737	5980	7127	9930	9846	7610	6720	452.025	363.254	505.743	280.654	251.069	308.617	372.392	332.038	338.454	461.561	398.237	438.387	395.616	392.765	432.855
NDAJDAOJ_02678	yegS	lipid kinase	0	-1.1097	5.7318e-06	4.69983	2.08985e-07	420	495	547	312	209	351	545	359	352	883	566	707	327	534	356	396	422	332	689	568	318	352	387	572	474	483	369	26.273	25.669	33.973	13.983	15.113	15.818	28.678	26.981	29.665	35.582	37.22	29.622	22.982	30.027	23.412
NDAJDAOJ_04599	paoB	aldehyde dehydrogenase, FAD-binding subunit	0	-1.45963	5.78067e-06	3.41977	2.11999e-07	235	223	236	109	94	149	140	102	102	410	162	290	162	197	159	136	172	158	296	269	128	164	175	207	249	269	167	14.701	11.564	14.657	4.885	6.797	6.715	7.367	7.666	8.596	16.522	10.653	12.151	11.386	11.077	10.456
NDAJDAOJ_03057	ydjM	putative inner membrane protein regulated by LexA	0	1.70269	6.00495e-06	1.99178	2.22372e-07	56	46	46	361	94	286	61	54	43	112	75	142	51	69	70	37	55	70	72	57	52	41	39	54	49	41	57	3.503	2.385	2.857	16.18	6.797	12.889	3.21	4.058	3.624	4.513	4.932	5.95	3.584	3.88	4.603
NDAJDAOJ_04016	bssR	regulator of biofilm formation	0	-1.53219	6.00495e-06	8.15442	2.22785e-07	3939	5428	3358	2746	3127	3975	5294	3752	3010	6980	5785	9749	7248	7544	5828	2866	3617	3439	7291	4438	3941	4372	3939	4943	6150	7469	6755	246.406	281.477	208.557	123.072	226.121	179.14	278.57	281.984	253.672	281.272	380.416	408.471	509.402	424.197	383.27
NDAJDAOJ_00532		hypothetical protein	0	-1.6299	6.08128e-06	4.77422	2.26914e-07	524	521	487	175	210	316	496	343	333	1093	599	732	416	652	361	393	453	271	811	627	392	480	465	681	546	464	474	32.779	27.017	30.246	7.843	15.186	14.241	26.1	25.778	28.064	44.045	39.39	30.67	29.237	36.662	23.741
NDAJDAOJ_02440	yfcG	disulfide bond reductase	0	-1.1848	6.1511e-06	4.42983	2.3083e-07	331	381	398	244	180	310	417	236	257	766	407	679	316	490	320	327	368	263	555	535	250	322	317	449	451	374	345	20.706	19.757	24.719	10.936	13.016	13.971	21.943	17.737	21.659	30.867	26.764	28.449	22.209	27.553	21.044
NDAJDAOJ_03617	chaC	putative cation transport protein	0	-1.26113	6.19627e-06	5.50555	2.33846e-07	819	732	704	583	357	677	909	528	531	1425	991	1664	864	1023	631	674	787	537	996	892	538	524	637	983	852	953	891	51.233	37.959	43.724	26.129	25.816	30.51	47.832	39.682	44.751	57.423	65.167	69.72	60.723	57.523	41.497
NDAJDAOJ_04065	ybhP	putative DNase	0	-1.26326	6.39685e-06	4.5966	2.4278e-07	369	332	382	298	163	311	590	381	346	909	476	829	374	501	349	372	446	299	627	574	241	400	328	454	493	411	386	23.083	17.216	23.725	13.356	11.787	14.016	31.046	28.634	29.16	36.63	31.301	34.734	26.285	28.171	22.951
NDAJDAOJ_02847	amyA	alpha-amylase	0	-1.06218	6.4108e-06	7.50526	2.47534e-07	2828	3848	3275	2315	1479	2400	3917	2519	2604	5990	3316	4472	2575	3575	2188	2928	2863	2171	5091	4265	2593	2775	2860	3811	3719	3236	2323	176.907	199.543	203.403	103.755	106.95	108.16	206.113	189.317	219.456	241.378	218.057	187.371	180.976	201.021	143.891
NDAJDAOJ_03343	narZ	nitrate reductase Z, alpha subunit	0	-1.95225	6.4108e-06	8.38243	2.48777e-07	8225	8457	7349	1680	2260	3724	5296	4576	4203	11257	6054	6489	7037	8372	4998	4593	5087	2798	9788	7396	4964	4828	5808	8108	7459	6993	5896	514.518	438.55	456.429	75.295	163.426	167.828	278.676	343.912	354.214	453.622	398.105	271.881	494.573	470.755	328.686
NDAJDAOJ_03794	ymdC	putative hydrolase	0	-1.06257	6.4108e-06	5.60729	2.45148e-07	814.175	845	795	573	413	764	937	672	547	1606	1008	1484	770	1176.18	739	588.167	836	600	1309	975	704	830	664	886	894.163	947	719	50.931	43.819	49.376	25.681	29.865	34.431	49.305	50.505	46.099	64.717	66.285	62.178	54.117	66.136	48.599
NDAJDAOJ_04452	cyoC	cytochrome bo terminal oxidase subunit III	0	-1.00257	6.4108e-06	8.77915	2.46571e-07	7090	8665	8366	7206	3025	6088	7994	6347	5957	11283	6213	11757	7104	8616	7434	6362	6139	7222	7852	6343	6363	11246	7798	10965	8269	6489	7410	443.518	449.336	519.593	322.963	218.745	274.366	420.644	477.013	502.035	454.67	408.561	492.604	499.282	484.475	488.886
NDAJDAOJ_00720	metB_1	O-succinylhomoserine lyase / O-succinylhomoserine(thiol)-lyase	0	-2.35777	6.44691e-06	1.65891	2.51553e-07	36	55	36	43	10	53	37	28	33	203	82	77	52	62	50	25	30	31	104	82	75	38	42	61	124	158	80	2.252	2.852	2.236	1.927	0.723	2.389	1.947	2.104	2.781	8.18	5.392	3.226	3.655	3.486	3.288
NDAJDAOJ_01736	yghE	Putative type II secretion system L-type protein YghE	0	1.32923	6.55987e-06	4.08219	2.5736e-07	310	412	339	845	393	735	275	183	209	317	278	407	225	266	167	308	196	345	253	304	195	224	251	421	221	184	140	19.392	21.365	21.054	37.872	28.419	33.124	14.47	13.753	17.614	12.774	18.281	17.053	15.813	14.957	10.983
NDAJDAOJ_01583	tdcD_1	Propionate kinase	0	5.99107	6.83263e-06	0.253949	2.69517e-07	4	11	7	2103	433	625	38	15	4	14	12	39	4	5	48	12	79	44	13	8	8	19	3	10	9	9	9	0.25	0.57	0.435	94.253	31.311	28.167	2	1.127	0.337	0.564	0.789	1.634	0.281	0.281	3.157
NDAJDAOJ_03728	bhsA	outer membrane protein involved in copper permeability, stress resistance and biofilm formation	0	-1.44155	6.92358e-06	5.87956	2.74581e-07	465	661	692	687	379	706	1654	771	745	1489	931	1997	1782	1943	1767	561	854	1040	2380	1403	1096	689	666	974	1164	893	1325	29.088	34.277	42.978	30.79	27.406	31.817	87.033	57.945	62.786	60.002	61.222	83.672	125.242	109.254	116.204
NDAJDAOJ_03285	tam	trans-aconitate methyltransferase	0	-1.33285	7.23983e-06	5.65264	2.88667e-07	758	878	839	548	427	734	958	601	578	1842	937	1405	729	1120	846	746	745	536	1423	1225	549	771	794	1073	1150	1138	770	47.417	45.53	52.108	24.561	30.877	33.079	50.41	45.169	48.712	74.227	61.616	58.868	51.235	62.977	55.636
NDAJDAOJ_02554	ccmB	protoheme IX ABC transporter - membrane subunit CcmB	0	1.47549	7.24127e-06	1.88626	2.90268e-07	47	81	38	222	119	264	85	35	29	70	57	70	58	85	43	41	50	57	77	59	53	47	41	59	60	39	51	2.94	4.2	2.36	9.95	8.605	11.898	4.473	2.63	2.444	2.821	3.748	2.933	4.076	4.78	2.828
NDAJDAOJ_04320	nmpC	outer membrane porin protein; locus of qsr prophage	0	1.98227	7.36053e-06	5.40241	2.96618e-07	611	855	1185	4462	1474	2856	510	370	351	723	349	525	331	565	525	450	461	1070	776	730	353	1093	1361	1257	735	429	354	38.221	44.337	73.598	199.981	106.589	128.71	26.836	27.808	29.581	29.135	22.95	21.997	23.263	31.77	34.526
NDAJDAOJ_04154	phr	deoxyribodipyrimidine photolyase (photoreactivation)	0	-1.62996	7.57197e-06	6.27301	3.08364e-07	1218	1501	1018	768	460	819	1685	1047	1307	2860	1580	1872	1638	2160	762	1135	1235	849	2443	2061	1333	1134	1018	1342	1585	1740	1157	76.192	77.836	63.226	34.421	33.264	36.91	88.665	78.688	110.149	115.249	103.899	78.434	115.122	121.456	50.112
NDAJDAOJ_04448	yajG	putative lipoprotein	0	1.47239	7.57197e-06	6.57011	3.11356e-07	1320	2119	1547	5148	2123	3218	2248	1471	1536	2634	1128	1458	800	1296	1218	1706	1688	2397	1982	1896	1279	1402	1066	2275	1291	614	770	82.573	109.884	96.081	230.726	153.519	145.025	118.29	110.554	129.449	106.142	74.176	61.088	56.225	72.874	80.1
NDAJDAOJ_04628	mmuP	S-methyl-L-methionine transporter	0	-1.91699	7.57197e-06	4.48358	3.11597e-07	259	222	226	242	179	386	413	363	314	1842	853	1205	579	555	293	190	328	231	440	318	322	189	161	256	496	910	745	16.202	11.512	14.036	10.846	12.944	17.396	21.732	27.282	26.463	74.227	56.092	50.488	40.693	31.208	19.269
NDAJDAOJ_03397	gapA_2	glyceraldehyde 3-phosphate dehydrogenase-A monomer	0	-1.24913	7.5837e-06	6.68028	3.13697e-07	1625	1951	1366	1394	822	1931	1763	1196	1153	2845	1928	2527	2199	2973	1236	1116	1427	1323	2737	2079	1728	1461	1434	1823	2190	2415	2098	101.652	101.172	84.839	62.477	59.441	87.024	92.769	89.886	97.171	114.645	126.783	105.878	154.55	167.171	81.284
NDAJDAOJ_01691	dkgA	methylglyoxal reductase [multifunctional]	0	-1.24127	7.725e-06	8.4383	3.21676e-07	5666	6047	5931	3064	2795	4883	6896	4453	4162	12672	7809	10819	4964	7691	5775	4950	6179	3911	9608	7984	4459	5483	5354	7033	6587	5649	5561	354.439	313.576	368.36	137.324	202.113	220.061	362.868	334.668	350.759	510.642	513.512	453.303	348.879	432.463	379.784
NDAJDAOJ_02538	ada	Ada DNA-binding transcriptional dual regulator	0	-1.0516	7.725e-06	4.58013	3.22836e-07	378	386	360	353	249	449	397	276	214	744	443	693	573	574	398	246	334	281	529	498	310	345	336	461	500	579	448	23.646	20.017	22.359	15.821	18.006	20.235	20.89	20.743	18.035	29.981	29.131	29.036	40.271	32.276	26.174
NDAJDAOJ_02541	mqo_1	malate:quinone oxidoreductase	0	-1.05778	8.13403e-06	6.6378	3.44564e-07	984	1938	1376	1474	712	1087	2453	1545	1844	2410	1656	2581	1793	2508	1840	1769	1587	1810	2870	2405	1526	1451	1004	1938	2028	1309	1446	61.554	100.498	85.46	66.063	51.486	48.987	129.077	116.115	155.406	97.116	108.897	108.141	126.015	141.024	121.005
NDAJDAOJ_03651		hypothetical protein	0	-2.07906	8.13403e-06	9.31315	3.45132e-07	10083	6816	9974	3965	4160	7163	11995	8340	7019	33568	17561	28325	7899	14597	11183	10432	14224	5954	18173	15435	5988	10056	7960	11927	15452	15614	13828	630.746	353.453	619.462	177.706	300.82	322.813	631.177	626.798	591.536	1352.69	1154.79	1186.78	555.156	820.785	735.433
NDAJDAOJ_02056	csiR	CsiR DNA-binding transcriptional repressor	0	-1.41464	8.39278e-06	5.62418	3.5969e-07	752	778	709	644	417	752	905	641	670	1701	1093	1795	568	906	669	752	819	567	1228	1114	521	836	676	794	1381	1423	721	47.042	40.344	44.034	28.863	30.154	33.89	47.621	48.175	56.465	68.545	71.875	75.208	39.92	50.944	43.996
NDAJDAOJ_02621		hypothetical protein	0	-1.2063	8.39278e-06	5.34142	3.5907e-07	656	622	594	513	374	704	770	510	462	1430	917	1503	762	940	604	550	639	392	888	775	447	564	518	772	864	950	747	41.036	32.255	36.892	22.992	27.045	31.727	40.517	38.329	38.936	57.625	60.301	62.974	53.555	52.856	39.721
NDAJDAOJ_00639	aceK_1	isocitrate dehydrogenase phosphatase / isocitrate dehydrogenase kinase	0	-1.34872	8.60087e-06	4.92587	3.77778e-07	433	662	601	376	216	521	520	300	365	874	462	584	406	577	320	494	437	353	728	709	361	803	643	872	739	703	507	27.086	34.329	37.327	16.852	15.619	23.48	27.362	22.547	30.761	35.219	30.381	24.469	28.534	32.445	21.044
NDAJDAOJ_01154	yhjG	putative outer membrane biogenesis protein	0	-1.33802	8.60087e-06	6.74415	3.74276e-07	1988	1962	1800	1361	1007	1479	1963	1197	1143	3794	2172	3289	1366	2068	1482	1583	1772	1082	2746	2441	1056	1775	1636	2299	2658	2616	1751	124.36	101.742	111.794	60.998	72.819	66.654	103.293	89.961	96.328	152.886	142.829	137.805	96.005	116.283	97.462
NDAJDAOJ_02461	nuoH	NADH:ubiquinone oxidoreductase, membrane subunit H	0	-1.05858	8.60087e-06	9.40058	3.76568e-07	12551	15870	11053	8534	5654	9994	12101	8171	7730	18697	11648	15562	15064	17256	9898	9499	9297	8293	14295	10729	10581	13119	10878	15232	12459	10814	12069	785.132	822.961	686.476	382.482	408.855	450.397	636.755	614.097	651.457	753.431	765.961	652.028	1058.72	970.3	650.927
NDAJDAOJ_04601	paoC	aldehyde dehydrogenase: molybdenum cofactor-binding subunit	0	-1.49289	8.60087e-06	4.73969	3.75053e-07	494	543	524	245	238	398	402	302	276	923	466	673	468	604	449	339	436	246	801	581	316	396	402	596	630	658	447	30.902	28.158	32.544	10.981	17.21	17.937	21.153	22.697	23.26	37.194	30.644	28.198	32.892	33.963	29.528
NDAJDAOJ_02058	gabT	4-aminobutyrate aminotransferase monomer	0	-1.50325	8.62476e-06	8.67708	3.80666e-07	5542	6101	5538	4123	3165	5323	10113	5636	5625	13884	9201	13310	6625	8619	6172	6167	8239	3992	10084	10165	4682	7238	5742	6536	9639	9313	6594	346.682	316.376	343.952	184.787	228.869	239.89	532.146	423.577	474.055	559.482	605.049	557.672	465.617	484.644	405.892
NDAJDAOJ_02977	fadD	fatty acyl-CoA synthetase	0	-1.42571	9.54443e-06	9.44683	4.25328e-07	13796	13599	11945	7685	5188	12861	8730	7600	7532	22810	12350	16994	9455	14809	9531	9334	10009	6898	19014	13173	7579	18569	13067	17489	16993	17545	12440	863.014	705.195	741.876	344.431	375.157	579.603	459.373	571.183	634.77	919.172	812.124	712.027	664.514	832.706	626.792
NDAJDAOJ_03190	fumC_2	fumarase C monomer	0	-1.34012	9.54443e-06	5.38573	4.23389e-07	737	613	570	621	410	707	789	687	457	976	572	1149	694	856	746	380	582	573	825	735	607	873	662	717	1228	1186	741	46.103	31.788	35.401	27.832	29.648	31.862	41.517	51.632	38.514	39.33	37.614	48.142	48.776	48.133	49.06
NDAJDAOJ_02626	osmF	YehW/YehX/YehY/YehZ ABC transporter	0	-1.1747	1.03422e-05	6.47966	4.64287e-07	1307	1563	1785	1158	727	1311	1756	1086	1165	2982	1576	2597	1235	1690	1230	1399	1555	1065	2179	2074	932	1573	1367	1927	1962	1851	1302	81.76	81.052	110.862	51.9	52.571	59.082	92.401	81.619	98.182	120.165	103.636	108.811	86.798	95.028	80.889
NDAJDAOJ_03751	rpmF	50S ribosomal subunit protein L32	0	1.30987	1.03422e-05	8.91344	4.6549e-07	6754	10881	9991	17960	8997	14751	11143	6088	5920	11973	7033	11718	5733	8499	7460	8317	7569	11206	8214	6660	7157	8215	7604	12854	4906	2630	4522	422.499	564.25	620.517	804.942	650.595	664.779	586.345	457.548	498.917	482.475	462.483	490.97	402.926	477.897	490.596
NDAJDAOJ_02259	ypfN	hypothetical protein	0	-1.23661	1.05432e-05	3.95786	4.78826e-07	198	242	226	300	165	303	274	186	183	440	311	471	244	313	191	187	227	167	303	276	152	302	217	263	393	567	331	12.386	12.549	14.036	13.446	11.932	13.655	14.418	13.979	15.423	17.731	20.451	19.734	17.149	17.6	12.561
NDAJDAOJ_03041	astE	succinylglutamate desuccinylase	0	-2.66682	1.0596e-05	5.55923	4.85745e-07	446	517	620	396	201	544	866	550	553	2486	1151	1755	606	991	625	917	984	262	1507	1510	428	778	888	844	1797	1990	1186	27.9	26.81	38.507	17.748	14.535	24.516	45.569	41.336	46.605	100.178	75.689	73.532	42.591	55.724	41.102
NDAJDAOJ_03345	narW	NarW, probable private chaperone for NarZ nitrate reductase subunit	0	-2.22669	1.0596e-05	5.4286	4.84001e-07	938	1009	662	281	312	624	756	573	572	1504	770	742	965	1119	447	504	586	350	1253	799	672	448	703	972	1460	1473	941	58.677	52.323	41.115	12.594	22.561	28.122	39.781	43.064	48.206	60.607	50.634	31.089	67.822	62.921	29.396
NDAJDAOJ_02871	ftnA	ferritin iron storage protein	0	1.65209	1.08329e-05	8.17397	5.01225e-07	3875	6906	5641	13793	5684	8015	7551	4705	4472	6263	4093	6546	2598	4228	4108	4904	5119	8648	5006	4063	4460	5991	4249	7364	2874	1215	2163	242.402	358.12	350.349	618.183	411.024	361.21	397.334	353.607	376.884	252.379	269.152	274.269	182.592	237.739	270.156
NDAJDAOJ_01727	glcF	glycolate oxidase, predicted iron-sulfur subunit	0	-1.5991	1.14319e-05	9.45912	5.31377e-07	14198	16505	15595	4625	4203	9492	9619	7943	8804	17744	11917	15250	14738	20021	9535	9899	10485	7956	18854	16720	7966	21618	13233	19005	13509	12753	11123	888.161	855.89	968.569	207.286	303.929	427.773	506.152	596.961	741.97	715.028	783.65	638.956	1035.81	1125.78	627.055
NDAJDAOJ_03391	ydcI	putative transcriptional regulator LysR-type	0	-1.00968	1.23789e-05	7.90246	5.83314e-07	4309	5401	3907	3672	2059	4458	3260	2720	3085	6438	3697	4937	2993	4935	3438	2773	3009	3176	6922	5391	3095	4998	4114	6114	5913	5068	3425	269.551	280.076	242.655	164.574	148.891	200.907	171.541	204.423	259.993	259.431	243.111	206.854	210.353	277.494	226.095
NDAJDAOJ_03346	narV	nitrate reductase Z, gamma subunit	0	-2.01538	1.33366e-05	5.5634	6.34127e-07	1133	1223	675	375	377	720	851	638	550	1569	864	841	1025	1045	513	499	680	404	1318	827	788	497	741	1004	1493	1552	1055	70.875	63.42	41.923	16.807	27.262	32.448	44.78	47.949	46.352	63.226	56.816	35.237	72.039	58.76	33.737
NDAJDAOJ_03657	umuD	SOS mutagenesis; error-prone repair; processed to UmuD'; forms complex with UmuC	0	2.13658	1.36879e-05	0.912763	6.59589e-07	17	24	17	299	65	290	35	16	24	32	26	55	30	42	27	22	19	29	20	24	21	15	24	18	28	29	35	1.063	1.245	1.056	13.401	4.7	13.069	1.842	1.202	2.023	1.29	1.71	2.304	2.108	2.362	1.776
NDAJDAOJ_02806	ompC_2	outer membrane porin C	0	-1.51572	1.37924e-05	2.93715	6.67562e-07	110	159	136	84	60	135	155	66	78	324	192	250	143	169	117	92	118	90	166	137	60	120	111	128	157	204	188	6.881	8.245	8.447	3.765	4.339	6.084	8.156	4.96	6.574	13.056	12.626	10.475	10.05	9.503	7.694
NDAJDAOJ_02779	erfK	L,D-transpeptidase ErfK	0	-1.18579	1.39413e-05	6.40393	6.77742e-07	1292	1252	1334	909	608	1285	1867	1116	981	2905	2018	3766	1687	2184	1493	1041	1525	966	2108	1547	1019	1396	1010	1523	1457	1456	1469	80.822	64.924	82.852	40.74	43.966	57.911	98.242	83.874	82.675	117.062	132.702	157.791	118.565	122.806	98.185
NDAJDAOJ_01232	ugpC	glycerol-3-phosphate / glycerol-2-phosphate ABC transporter - putative ATP binding subunit	0	-1.61063	1.44006e-05	5.41606	7.03144e-07	675	853	806	432	323	624	710	465	483	1282	717	910	664	895	494	595	666	340	1178	1199	452	932	875	1185	1163	1068	735	42.225	44.234	50.059	19.362	23.357	28.122	37.36	34.947	40.706	51.661	47.149	38.128	46.667	50.326	32.487
NDAJDAOJ_02622	yohC	putative inner membrane protein	0	-1.88435	1.44708e-05	5.87414	7.10324e-07	976	898	854	424	460	759	939	645	650	2780	1689	2417	817	1386	919	853	1059	406	1752	1302	612	937	809	1185	1428	1517	1243	61.054	46.567	53.04	19.003	33.264	34.206	49.41	48.475	54.78	112.025	111.067	101.269	57.42	77.934	60.437
NDAJDAOJ_03331	maeA_2	malate dehydrogenase, NAD-requiring	0	-1.02605	1.44708e-05	8.2168	7.12738e-07	5578	6724	5358	4110	2579	4469	5050	4958	4873	9006	4264	6088	4759	5340	3460	4177	4100	4154	6508	5445	4649	5280	4907	6547	5975	5789	4321	348.934	348.682	332.773	184.204	186.494	201.403	265.731	372.622	410.679	362.914	280.397	255.08	334.471	300.267	227.542
NDAJDAOJ_02799	yedY	reductase	0	-1.1145	1.45159e-05	4.89503	7.23499e-07	489	481	515	407	295	556	515	397	289	939	558	877	489	703	509	385	446	352	725	580	273	399	425	614	659	687	552	30.59	24.943	31.985	18.241	21.332	25.057	27.099	29.837	24.356	37.839	36.694	36.745	34.368	39.53	33.474
NDAJDAOJ_03317	dosC_1	diguanylate cyclase	0	-1.871	1.47998e-05	4.01312	7.44528e-07	230	183	301	143	102	243	282	145	166	738	376	715	190	316	285	259	341	207	434	387	124	274	210	312	425	442	345	14.388	9.49	18.694	6.409	7.376	10.951	14.839	10.898	13.99	29.739	24.725	29.958	13.354	17.769	18.743
NDAJDAOJ_04071	moaD	Molybdopterin synthase sulfur carrier subunit	0	1.08079	1.56178e-05	3.69515	7.99207e-07	328	384	360	546	273	628	160	108	84	258	134	203	145	173	179	233	206	255	254	189	92	261	280	409	154	174	140	20.518	19.913	22.359	24.471	19.741	28.302	8.419	8.117	7.079	10.397	8.812	8.505	10.191	9.728	11.772
NDAJDAOJ_03342	narU	nitrate:nitrite antiporter NarU	0	-1.36811	1.57413e-05	5.60485	8.09864e-07	912	989	1009	332	406	593	937	655	671	1584	867	1345	720	1013	822	804	900	632	1361	1058	724	624	781	1096	934	767	681	57.05	51.286	62.667	14.88	29.359	26.725	49.305	49.227	56.549	63.83	57.013	56.354	50.603	56.961	54.058
NDAJDAOJ_04155		hypothetical protein	0	-1.50111	1.57413e-05	4.5026	8.15595e-07	326	418	357	228	121	221	502	232	337	818	497	643	522	707	260	316	355	260	821	636	370	352	352	420	438	353	335	20.393	21.676	22.172	10.219	8.75	9.96	26.415	17.436	28.401	32.963	32.682	26.941	36.687	39.754	17.099
NDAJDAOJ_04200		tRNA-Gln	0	1.12489	1.57976e-05	4.55926	8.25249e-07	259	359	349	1196.5	456.5	897.5	554	272	343.5	491	455.5	742.5	279	392.5	350	413.5	405	479.5	431	371.5	291.5	308.5	296	404	313.5	212.5	266	16.202	18.616	21.676	53.625	33.011	40.447	29.151	20.442	28.949	19.786	29.953	31.11	19.609	22.07	23.017
NDAJDAOJ_04201		tRNA-Gln	0	1.12489	1.57976e-05	4.55926	8.25249e-07	259	359	349	1196.5	456.5	897.5	554	272	343.5	491	455.5	742.5	279	392.5	350	413.5	405	479.5	431	371.5	291.5	308.5	296	404	313.5	212.5	266	16.202	18.616	21.676	53.625	33.011	40.447	29.151	20.442	28.949	19.786	29.953	31.11	19.609	22.07	23.017
NDAJDAOJ_00385	pyrI	aspartate carbamoyltransferase, PyrI subunit	0	1.44591	1.58022e-05	6.66355	8.28857e-07	2993	2950	2821	4394	2495	4079	1706	928	962	3529	1482	2896	502	819	768	1567	1701	1102	1402	1916	760	3062	3140	4350	1355	863	703	187.228	152.976	175.206	196.933	180.42	183.827	89.77	69.744	81.074	142.208	97.455	121.339	35.281	46.052	50.506
NDAJDAOJ_00640	aceK_2	isocitrate dehydrogenase phosphatase / isocitrate dehydrogenase kinase	0	-1.2227	1.60723e-05	9.09939	8.56979e-07	9056	9724	10707	5634	4427	8603	9436	6545	6378	16938	9386	14325	6880	10042	7222	8815	8814	5823	12484	14076	6484	13286	10750	15596	12365	9233	8923	566.501	504.252	664.987	252.508	320.127	387.709	496.522	491.894	537.515	682.549	617.214	600.2	483.539	564.659	474.944
NDAJDAOJ_01469	nanA	N-acetylneuraminate lyase	0	2.49341	1.60723e-05	5.14584	8.48514e-07	501	624	558	8395	1026	2056	667	551	385	743	368	959	289	477	654	408	640	701	505	474	378	582	342	613	412	275	321	31.34	32.358	34.656	376.252	74.193	92.657	35.098	41.411	32.446	29.941	24.199	40.181	20.311	26.822	43.009
NDAJDAOJ_02945	yebV	hypothetical protein	0	-1.94972	1.60723e-05	5.90856	8.60157e-07	1195	1188	817	274	286	763	1226	606	774	3217	1871	2172	1103	1611	595	798	952	638	1752	1301	933	1222	1024	1350	1085	1139	1024	74.754	61.605	50.742	12.28	20.681	34.386	64.512	45.544	65.23	129.635	123.035	91.004	77.521	90.586	39.129
NDAJDAOJ_03210	ynfK	putative dethiobiotin synthetase	0	1.17063	1.60723e-05	3.45923	8.54127e-07	135	180	153	466	304	576	150	117	82	267	195	354	262	272	190	100	148	128	226	152	130	176	165	196	126	134	159	8.445	9.334	9.502	20.885	21.983	25.958	7.893	8.793	6.911	10.759	12.823	14.832	18.414	15.294	12.495
NDAJDAOJ_04285	fes_2	enterochelin esterase	0	-1.75144	1.60723e-05	1.42564	8.52751e-07	45	37	35	33	19	61	58	51	23	70	53	84	40	61	36	43	49	44	63	49	37	17	27	27	87	112	61	2.815	1.919	2.174	1.479	1.374	2.749	3.052	3.833	1.938	2.821	3.485	3.519	2.811	3.43	2.367
NDAJDAOJ_04392	cueR	CueR transcriptional dual regulator	0	-1.04296	1.62826e-05	4.42632	8.78045e-07	259	373	290	354	191	415	365	247	264	614	325	535	485	619	300	230	286	308	615	463	299	277	314	424	453	492	417	16.202	19.342	18.011	15.866	13.812	18.703	19.206	18.563	22.249	24.742	21.372	22.416	34.087	34.806	19.729
NDAJDAOJ_04494	yaiA	hypothetical protein	0	-1.05286	1.62826e-05	5.1388	8.7836e-07	478	533	501	448	286	606	682	376	445	1300	870	1448	522	799	505	469	641	406	948	769	431	547	444	710	700	624	592	29.901	27.639	31.116	20.079	20.681	27.31	35.887	28.259	37.503	52.386	57.21	60.669	36.687	44.928	33.211
NDAJDAOJ_00900		hypothetical protein	0	1.56305	1.63489e-05	5.5454	8.85418e-07	674	1094	1031	2501	1132	1316	1197	576	602	907	771	1032	417	666	714	906	730	1328	838	718	497	678	686	1234	504	283	374	42.162	56.731	64.033	112.091	81.858	59.308	62.986	43.29	50.734	36.549	50.7	43.24	29.308	37.449	46.955
NDAJDAOJ_03764	flgD	flagellar biosynthesis, initiation of hook assembly	0	2.13037	1.69919e-05	1.14235	9.23864e-07	27	51	53	262	89	122	38	30	28	42	19	47	29	20	31	33	32	41	31	20	26	24	41	40	28	24	18	1.689	2.645	3.292	11.742	6.436	5.498	2	2.255	2.36	1.692	1.249	1.969	2.038	1.125	2.039
NDAJDAOJ_03104	ydiH	hypothetical protein	0	-1.85909	1.71637e-05	5.91698	9.36867e-07	1208	1502	945	262	298	556	1018	571	816	1929	1374	1661	1653	2180	809	707	643	821	2063	1356	1456	1289	1295	1665	1139	656	994	75.567	77.888	58.692	11.742	21.549	25.057	53.567	42.914	68.77	77.733	90.353	69.594	116.176	122.581	53.203
NDAJDAOJ_03740	ycfH	putative metallodependent hydrolase	0	-1.14971	1.76754e-05	6.72819	9.68567e-07	1537	1589	1702	1422	958	1835	1882	1191	1228	4212	2523	3879	1548	2687	1517	1559	1859	1200	2527	2033	992	1536	1349	2021	2164	2249	2090	96.148	82.4	105.707	63.732	69.275	82.697	99.031	89.51	103.491	169.731	165.91	162.525	108.796	151.089	99.763
NDAJDAOJ_03618	chaB	putative cation transport regulator	0	-1.54244	1.78369e-05	5.02252	9.85022e-07	544	507	545	328	253	404	568	298	379	1098	633	1022	629	957	416	549	538	346	945	752	354	426	531	747	660	694	660	34.03	26.291	33.849	14.7	18.295	18.207	29.888	22.396	31.941	44.246	41.625	42.821	44.207	53.812	27.358
NDAJDAOJ_02803	hchA	glyoxalase III, Hsp31 molecular chaperone	0	-2.31384	1.78985e-05	7.95669	9.96058e-07	3984	4924	2836	1200	1706	3799	3940	2788	3025	9894	5195	4700	5669	7945	2872	2709	3589	2201	9201	7421	4281	2554	4277	4961	7378	7585	6394	249.221	255.341	176.137	53.782	123.365	171.208	207.323	209.534	254.936	398.697	341.618	196.924	398.428	446.745	188.873
NDAJDAOJ_00022	yaeR	putative lyase	0	-1.01411	1.82787e-05	5.68984	1.02111e-06	793	890	748	745	486	743	1054	751	664	1533	1074	1615	1106	1308	681	703	786	570	1220	1006	712	812	626	904	961	964	884	49.606	46.152	46.457	33.39	35.144	33.485	55.461	56.442	55.96	61.775	70.625	67.666	77.732	73.548	44.785
NDAJDAOJ_02023	csrA	carbon storage regulator; pleiotropic regulatory protein for carbon source metabolism	0	-1.23076	1.86078e-05	8.47217	1.04346e-06	4028	4586	4889	5032	2685	6683	6922	3334	4101	12281	8689	14421	5198	9135	4667	5255	6408	4425	8551	6230	3726	6419	5175	7514	7274	7418	8057	251.973	237.813	303.644	225.527	194.159	301.181	364.236	250.569	345.618	494.886	571.38	604.222	365.325	513.659	306.918
NDAJDAOJ_04222		hypothetical protein	0	-1.14937	1.9249e-05	8.6652	1.08763e-06	6872	6403	7455	4727	4027	6469	7205	5243	4270	13307	7871	12052	5515	8882	7349	5320	6464	4831	9976	8326	4200	7309	6146	8081	8671	8656	6698	429.881	332.037	463.012	211.857	291.202	291.536	379.127	394.041	359.86	536.231	517.589	504.964	387.604	499.433	483.296
NDAJDAOJ_04453	cyoD	cytochrome bo terminal oxidase subunit IV	0	-1.12191	1.9249e-05	8.40197	1.08656e-06	5622	5999	6870	4790	2290	4142	5935	5718	4140	8562	4821	9538	5390	7208	7055	4724	4612	6013	6016	5372	5153	8647	5611	7697	6377	4760	5752	351.686	311.087	426.68	214.681	165.596	186.666	312.3	429.74	348.904	345.022	317.024	399.63	378.819	405.304	463.961
NDAJDAOJ_04543	lacA	galactoside O-acetyltransferase monomer	0	2.1471	1.94524e-05	3.91229	1.10742e-06	184	273	228	964	614	693	459	294	160	253	206	411	170	262	483	219	296	352	231	169	193	227	109	202	138	93	134	11.51	14.157	14.161	43.205	44.4	31.231	24.153	22.096	13.484	10.195	13.546	17.22	11.948	14.732	31.764
NDAJDAOJ_03474	ynaL	Protein YnaL	0	-1.54965	1.97969e-05	3.01446	1.13125e-06	127	121	124	60	55	127	122	80	89	290	176	256	136	192	96	120	133	88	263	222	119	151	145	183	205	152	120	7.945	6.275	7.701	2.689	3.977	5.723	6.42	6.012	7.501	11.686	11.574	10.726	9.558	10.796	6.313
NDAJDAOJ_01206	nikA	nickel ABC transporter - periplasmic binding protein	0	2.34451	1.98364e-05	3.11805	1.14619e-06	77	141	121	628	329	882	151	86	74	144	184	312	298	248	132	50	109	159	152	126	123	76	118	126	69	65	120	4.817	7.312	7.515	28.146	23.791	39.749	7.946	6.463	6.236	5.803	12.1	13.072	20.944	13.945	8.681
NDAJDAOJ_03996	potG	putrescine ABC transporter - ATP binding subunit	0	-1.21605	1.98364e-05	4.77471	1.14112e-06	428	438	535	349	273	374	441	307	298	999	487	935	320	526	404	461	431	370	644	567	244	514	486	620	625	581	443	26.774	22.713	33.228	15.642	19.741	16.855	23.205	23.073	25.114	40.257	32.025	39.175	22.49	29.577	26.568
NDAJDAOJ_01765	metK	methionine adenosyltransferase	0	-1.1934	2.02976e-05	7.91095	1.1815e-06	2473	3741	2366	4000	2464	3651	4942	3489	3176	8859	5836	7062	5937	7445	3466	2721	3022	3148	7266	4648	4501	1940	2025	3860	5315	5033	6013	154.699	193.995	146.947	179.274	178.178	164.538	260.048	262.218	267.662	356.99	383.77	295.889	417.263	418.63	227.936
NDAJDAOJ_03180	hdhA	7-alpha-hydroxysteroid dehydrogenase	0	-1.33349	2.12235e-05	7.06564	1.2535e-06	2031	2671	2078	1423	1160	2153	2281	1454	1688	3996	2645	3006	2532	3380	1630	1612	1918	1672	4359	3345	2188	1335	2240	2994	2952	2891	2484	127.05	138.508	129.06	63.777	83.882	97.029	120.026	109.276	142.259	161.026	173.933	125.948	177.954	190.057	107.195
NDAJDAOJ_04274	entE	enterobactin synthase multienzyme complex	0	-1.87778	2.20987e-05	3.35149	1.31461e-06	218	247	152	71	74	152	155	107	112	308	130	165	268	281	165	115	119	145	246	210	190	117	242	244	299	236	197	13.637	12.809	9.44	3.182	5.351	6.85	8.156	8.042	9.439	12.411	8.549	6.913	18.836	15.801	10.851
NDAJDAOJ_03868	hyaD	protein involved in processing of HyaA and HyaB proteins	0	-2.16308	2.22539e-05	3.61073	1.32859e-06	236	298	127	116	93	163	229	141	175	433	247	195	326	325	121	131	141	98	419	267	229	121	150	211	348	472	349	14.763	15.453	7.888	5.199	6.725	7.346	12.05	10.597	14.748	17.449	16.242	8.17	22.912	18.275	7.957
NDAJDAOJ_02609	mglA	galactose ABC transporter - ATP binding subunit	0	1.64422	2.30201e-05	4.76385	1.37924e-06	543	799	530	1564	849	1603	401	201	300	519	260	382	228	305	220	372	377	486	391	477	280	501	1124	1249	489	277	187	33.968	41.433	32.917	70.096	61.393	72.242	21.101	15.106	25.283	20.914	17.097	16.005	16.024	17.15	14.468
NDAJDAOJ_04560	yahK	putative oxidoreductase, Zn-dependent and NAD(P)-binding	0	-1.44623	2.31112e-05	7.50393	1.38963e-06	2937	4151	2557	1615	1436	2828	3868	2080	2300	7070	3570	4026	3188	4000	2236	2391	2728	1844	5178	4092	2938	2287	2964	4123	4314	3888	2957	183.725	215.256	158.809	72.382	103.841	127.449	203.534	156.324	193.836	284.899	234.76	168.684	224.058	224.919	147.047
NDAJDAOJ_01542	yhbU	putative peptidase (collagenase-like)	0	1.85163	2.32721e-05	2.85188	1.40426e-06	56	101	90	490	204	575	139	93	80	153	140	208	206	221	81	81	102	138	146	126	123	45	53	107	78	59	103	3.503	5.237	5.59	21.961	14.752	25.913	7.314	6.989	6.742	6.165	9.206	8.715	14.478	12.427	5.327
NDAJDAOJ_01136	dppF	dipeptide ABC transporter - putative ABC binding subunit	0	-1.84837	2.3766e-05	8.01163	1.43913e-06	2422	3816	3120	2886	1477	2433	6764	4570	3760	6426	4819	5833	4901	6709	5545	3932	4859	1969	6652	8315	3281	7268	3924	3784	6617	5195	5258	151.509	197.884	193.776	129.346	106.805	109.647	355.922	343.461	316.879	258.948	316.893	244.395	344.451	377.245	364.659
NDAJDAOJ_01083	aldB	acetaldehyde dehydrogenase	0	-1.88421	2.38863e-05	9.31288	1.45151e-06	12567	11655	11249	5125	5266	8273	11056	7055	6414	25271	14475	19280	6778	10364	8334	9263	10980	4721	16973	16296	5610	12084	11650	17195	20353	19782	10435	786.133	604.386	698.649	229.695	380.797	372.837	581.767	530.223	540.549	1018.34	951.862	807.808	476.37	582.765	548.073
NDAJDAOJ_03765	flgC	flagellar basal-body rod protein FlgC	0	3.36222	2.52305e-05	-1.09626	1.53857e-06	9	14	8	63	26	37	6	8	1	14	7	9	8	4	6	4	7	10	10	6	4	3	7	15	5	1	2	0.563	0.726	0.497	2.824	1.88	1.667	0.316	0.601	0.084	0.564	0.46	0.377	0.562	0.225	0.395
NDAJDAOJ_02997		hypothetical protein	0	-2.12898	2.61413e-05	8.78573	1.60527e-06	6923	5421	8053	2451	2655	4724	7425	5529	4895	26540	13303	21329	5129	9536	7128	7917	11095	3769	12357	10468	3475	7938	6070	8812	10378	10413	8928	433.071	281.114	500.153	109.85	191.99	212.895	390.703	415.536	412.533	1069.48	874.792	893.659	360.475	536.207	468.762
NDAJDAOJ_02552	napC	cytochrome c protein	0	1.28734	2.61496e-05	3.56688	1.61627e-06	157	220	182	778	301	586	264	178	86	248	172	276	145	197	218	122	219	194	192	159	122	187	152	213	174	142	144	9.821	11.408	11.304	34.869	21.766	26.409	13.892	13.378	7.248	9.994	11.311	11.564	10.191	11.077	14.336
NDAJDAOJ_03673	ymgC	protein involved in biofilm formation	0	-3.79432	2.61496e-05	0.722238	1.62221e-06	12	8	23	5	3	7	55	16	28	69	54	149	52	105	81	36	37	26	43	39	22	20	5	15	50	42	68	0.751	0.415	1.428	0.224	0.217	0.315	2.894	1.202	2.36	2.78	3.551	6.243	3.655	5.904	5.327
NDAJDAOJ_01750	ansB	asparaginase II	0	1.47158	2.63714e-05	8.61883	1.64305e-06	4098	5945	4320	27477	10986	18617	11572	7026	4206	8843	5681	9190	4803	6240	6818	4453	7772	7963	6903	6282	5171	6979	3151	5163	5092	4463	4321	256.352	308.286	268.305	1231.48	794.425	839.007	608.919	528.044	354.467	356.345	373.577	385.05	337.563	350.874	448.376
NDAJDAOJ_03762	flgF	flagellar basal-body rod protein FlgF	0	1.57042	2.63714e-05	1.47853	1.64751e-06	49	69	67	211	75	123	60	34	30	71	35	69	28	30	31	29	38	54	45	39	36	26	40	69	38	31	23	3.065	3.578	4.161	9.457	5.423	5.543	3.157	2.555	2.528	2.861	2.302	2.891	1.968	1.687	2.039
NDAJDAOJ_01698	exbB	TonB energy transducing system - ExbB subunit	0	-1.22866	2.66545e-05	4.84407	1.67088e-06	422	506	352	446	231	523	515	308	378	870	536	759	706	844	421	437	412	325	776	635	387	239	333	531	700	652	575	26.398	26.239	21.862	19.989	16.704	23.57	27.099	23.148	31.856	35.058	35.247	31.801	49.619	47.458	27.686
NDAJDAOJ_02016	srlA	glucitol/sorbitol PTS permease - SrlA subunit	0	1.91502	2.71941e-05	7.4994	1.7163e-06	2132	2923	3408	15905	6489	6738	3287	2778	1693	2812	2292	5615	2250	3696	4407	1938	2505	4111	3296	2845	2678	2634	1959	2760	2077	1270	1833	133.368	151.576	211.663	712.84	469.235	303.659	172.962	208.782	142.68	113.315	150.72	235.261	158.134	207.825	289.82
NDAJDAOJ_02999	yeaG_2	protein kinase	0	-1.93627	2.76781e-05	10.1509	1.75275e-06	18239	15024	20636	7993	7825	13946	20019	13120	12763	53886	29447	46688	12658	22848	18148	19333	25332	9925	31314	27097	8972	21357	16736	24045	28730	28514	22284	1140.95	779.091	1281.65	358.235	565.845	628.5	1053.4	986.042	1075.62	2171.44	1936.41	1956.17	889.627	1284.74	1193.48
NDAJDAOJ_01189	yhiM	inner membrane protein with a role in acid resistance	0	-3.03392	2.84484e-05	3.18564	1.81723e-06	103	139	103	80	44	71	119	83	129	373	265	220	288	360	61	95	122	61	533	271	227	48	133	165	372	448	310	6.443	7.208	6.397	3.585	3.182	3.2	6.262	6.238	10.872	15.031	17.426	9.218	20.241	20.243	4.012
NDAJDAOJ_03040	astB_2	succinylarginine dihydrolase	0	-2.39241	2.84484e-05	6.30078	1.81972e-06	875	877	1122	681	394	1058	1522	775	888	3641	1941	2847	1046	1599	959	1546	1691	471	2533	2617	670	1378	1316	1480	2944	2748	1915	54.736	45.478	69.685	30.521	28.491	47.681	80.088	58.246	74.837	146.721	127.638	119.286	73.515	89.911	63.067
NDAJDAOJ_02504	glpC	glycerol-3-phosphate dehydrogenase (anaerobic), small subunit	0	1.25579	2.93481e-05	2.91609	1.88979e-06	172	132	152	551	194	431	87	74	59	107	101	182	93	128	144	78	86	99	149	106	72	121	128	169	117	118	94	10.76	6.845	9.44	24.695	14.029	19.424	4.578	5.562	4.972	4.312	6.642	7.626	6.536	7.197	9.47
NDAJDAOJ_01749		hypothetical protein	0	1.61264	2.95344e-05	7.65177	1.91438e-06	1870	2985	2126	15505	5609	9610	6219	3589	2245	4205	2954	5174	2551	3567	3522	2269	4228	3911	3678	3015	2828	3623	1547	2463	2453	1909	2325	116.979	154.791	132.041	694.912	405.601	433.091	327.244	269.734	189.201	169.448	194.252	216.784	179.289	200.571	231.619
NDAJDAOJ_02870	yecH	hypothetical protein	0	1.44351	2.95344e-05	2.8227	1.91364e-06	77	149	129	331	105	220	193	91	118	174	125	165	89	108	111	122	129	168	140	131	114	101	76	163	65	43	52	4.817	7.727	8.012	14.835	7.593	9.915	10.156	6.839	9.945	7.012	8.22	6.913	6.255	6.073	7.3
NDAJDAOJ_01135	dppD	dipeptide ABC transporter - putative ATP binding subunit	0	-1.74747	3.13435e-05	7.89333	2.04536e-06	2554	4042	3551	2736	1282	2307	4706	3121	3114	5607	4440	5924	5337	6997	4458	3568	4622	1834	6351	8027	2523	6190	4048	4488	5422	4481	4703	159.766	209.604	220.544	122.624	92.705	103.969	247.63	234.561	262.437	225.945	291.97	248.208	375.094	393.439	293.174
NDAJDAOJ_04273	entB	EntB monomer	0	-2.05038	3.13435e-05	2.97593	2.0517e-06	151	184	126	56	45	139	144	85	88	143	104	129	232	288	122	87	90	99	207	209	127	66	193	154	288	197	164	9.446	9.542	7.826	2.51	3.254	6.264	7.577	6.388	7.416	5.762	6.839	5.405	16.305	16.194	8.023
NDAJDAOJ_02610	mglC	galactose ABC transporter - membrane subunit	0	1.6432	3.24974e-05	4.81539	2.15495e-06	578	721	587	1624	872	1510	481	283	259	402	261	474	246	340	436	352	502	458	390	505	267	405	923	1142	449	291	196	36.157	37.388	36.457	72.785	63.056	68.051	25.31	21.269	21.828	16.199	17.163	19.86	17.289	19.118	28.673
NDAJDAOJ_03521	puuB	gamma-glutamylputrescine oxidase	0	-2.79067	3.25239e-05	3.53734	2.16363e-06	85	83	172	211	72	158	171	83	69	218	148	332	347	472	338	126	155	85	559	846	79	121	90	165	705	626	723	5.317	4.304	10.683	9.457	5.206	7.121	8.998	6.238	5.815	8.785	9.732	13.91	24.388	26.54	22.228
NDAJDAOJ_02604	yeiG	S-lactoylglutathione hydrolase / S-formylglutathione hydrolase	0	-1.01567	3.26681e-05	8.19015	2.18094e-06	4602	5130	4664	3568	2486	3986	5741	5155	4297	7562	4925	8257	4850	6078	5240	4013	4446	4084	6915	5625	4410	7208	3514	5294	5468	4496	4446	287.88	266.023	289.67	159.913	179.769	179.636	302.091	387.427	362.136	304.725	323.863	345.958	340.867	341.764	344.601
NDAJDAOJ_04275	entC	isochorismate synthase 1	0	-2.1409	3.26681e-05	2.49619	2.18716e-06	102	75	82	59	47	77	90	64	51	140	92	107	174	138	111	72	60	70	155	152	80	29	126	100	239	224	120	6.381	3.889	5.093	2.644	3.399	3.47	4.736	4.81	4.298	5.642	6.05	4.483	12.229	7.76	7.3
NDAJDAOJ_00059	fhuA	ferrichrome / phage / antibiotic outer membrane porin FhuA	0	-1.17183	3.29138e-05	6.08835	2.21063e-06	1132	1009	1113	863	603	1522	1244	770	776	2003	1226	1771	1190	1471	986	899	1142	861	1471	1449	884	767	1145	1268	1616	1580	1325	70.813	52.323	69.126	38.678	43.604	68.592	65.459	57.87	65.399	80.715	80.621	74.203	83.635	82.714	64.843
NDAJDAOJ_04047	ybiO	mechanosensitive channel YbiO monomer	0	-1.01251	3.31446e-05	4.38657	2.2332e-06	373	382	369	306	174	324	369	265	241	642	355	602	361	381	251	309	347	258	567	482	262	350	292	467	413	453	282	23.333	19.809	22.918	13.714	12.582	14.602	19.417	19.916	20.311	25.871	23.344	25.223	25.372	21.424	16.507
NDAJDAOJ_01679	ygiW	stress-induced protein	0	-1.7762	3.34635e-05	9.15666	2.27609e-06	11065	13154	7084	3148	4586	8323	11470	7537	7649	22035	11726	12582	11533	14066	8082	6770	7547	5140	17974	13346	9694	7137	9150	12274	13805	11874	11042	692.175	682.119	439.971	141.089	331.625	375.09	603.551	566.448	644.631	887.942	771.09	527.17	810.56	790.927	531.501
NDAJDAOJ_00999	uhpT	hexose-6-phosphate:phosphate antiporter	0	1.03204	3.42291e-05	1.49199	2.33546e-06	46	43	46	187	95	139	31	27	29	85	53	67	26	40	25	32	43	31	48	53	25	39	35	69	55	45	42	2.878	2.23	2.857	8.381	6.87	6.264	1.631	2.029	2.444	3.425	3.485	2.807	1.827	2.249	1.644
NDAJDAOJ_03368	ydcU	YdcS/YdcT/YdcV/YdcU ABC transporter	0	-1.78418	3.42776e-05	5.15384	2.34608e-06	679	727	768	318	243	437	599	332	409	1511	742	1113	378	690	371	578	720	276	831	889	305	788	739	924	926	880	619	42.475	37.7	47.699	14.252	17.572	19.694	31.519	24.952	34.469	60.889	48.793	46.633	26.567	38.799	24.398
NDAJDAOJ_03520	puuE	4-aminobutyrate aminotransferase	0	-2.30537	3.53524e-05	3.56852	2.44226e-06	104	111	176	220	85	166	179	92	81	205	167	356	295	449	274	121	168	118	473	683	87	154	115	167	578	483	525	6.506	5.756	10.931	9.86	6.147	7.481	9.419	6.914	6.826	8.261	10.982	14.916	20.733	25.247	18.019
NDAJDAOJ_03189	fumC_1	fumarase C monomer	0	-1.1058	3.80478e-05	7.11079	2.63657e-06	2818	2359	2066	1990	1365	2528	2830	1938	1528	3498	2100	3448	2101	2701	2424	1153	1751	1855	2888	2285	1975	3161	2559	2606	3497	3203	2283	176.281	122.329	128.314	89.189	98.706	113.929	148.915	145.652	128.774	140.959	138.094	144.467	147.662	151.877	159.411
NDAJDAOJ_01708	hybA	hydrogenase 2 4Fe-4S ferredoxin-type component	0	1.13494	3.83669e-05	6.56816	2.66687e-06	950	1354	1091	5255	2951	4387	2336	1644	898	2178	1173	1850	2165	2078	1243	1254	1601	1803	1890	1695	1354	1011	745	1138	1565	1346	1138	59.428	70.214	67.759	235.522	213.394	197.708	122.92	123.556	75.68	87.767	77.135	77.513	152.16	116.845	81.744
NDAJDAOJ_04066	ybhO	cardiolipin synthase 2	0	-1.32237	3.95488e-05	4.69498	2.78275e-06	375	455	496	252	189	357	486	397	383	920	431	726	395	537	328	388	479	312	750	675	339	480	365	455	587	528	312	23.458	23.595	30.805	11.294	13.667	16.089	25.573	29.837	32.278	37.073	28.342	30.418	27.761	30.195	21.57
NDAJDAOJ_01902	ygdI	putative lipoprotein	0	-1.07292	4.00071e-05	5.56671	2.82353e-06	720	1008	556	578	466	732	1063	515	705	1545	989	1263	708	917	628	603	671	470	1491	1197	853	729	625	943	1010	827	804	45.04	52.271	34.532	25.905	33.698	32.989	55.935	38.705	59.415	62.259	65.036	52.918	49.76	51.563	41.299
NDAJDAOJ_03694	ymfJ	e14 prophage; predicted protein	0	1.81073	4.06618e-05	2.16108	2.90441e-06	90	81	84	139	121	232	101	77	65	142	92	121	53	68	64.31	45	80	94	71	67	64	63	40	102	50	17	35	5.63	4.2	5.217	6.23	8.75	10.455	5.315	5.787	5.478	5.722	6.05	5.07	3.725	3.824	4.229
NDAJDAOJ_00483	ampC	beta-lactamase; penicillin resistance	0	1.01619	4.08133e-05	4.72819	2.94135e-06	249	362	331	1182	545	747	645	463	315	618	368	496	479	633	496	436	534	618	680	634	343	332	213	409	328	220	299	15.576	18.772	20.558	52.976	39.41	33.665	33.94	34.797	26.547	24.903	24.199	20.782	33.665	35.593	32.619
NDAJDAOJ_00643	metA	homoserine O-succinyltransferase	0	-2.24106	4.18259e-05	4.57068	3.03215e-06	263	199	190	229	164	341	458	303	366	2574	1052	1593	825	886	310	196	383	195	489	306	310	184	148	267	465	1013	1075	16.452	10.319	11.8	10.263	11.859	15.368	24.1	22.772	30.845	103.724	69.179	66.745	57.982	49.82	20.387
NDAJDAOJ_02936		hypothetical protein	0	-1.78815	4.18429e-05	2.08397	3.04231e-06	72	93	73	45	38	93	52	22	48	102	58	84	65	104	37	83	70	66	103	99	32	59	83	105	155	142	109	4.504	4.823	4.534	2.017	2.748	4.191	2.736	1.653	4.045	4.11	3.814	3.519	4.568	5.848	2.433
NDAJDAOJ_03398	gapA1	Glyceraldehyde-3-phosphate dehydrogenase 1	0	-1.32157	4.18969e-05	5.1695	3.05517e-06	631	749	506	459	257	732	493	338	408	904	621	766	664	946	401	497	475	450	1006	692	493	831	687	732	901	903	629	39.472	38.84	31.426	20.572	18.584	32.989	25.942	25.403	34.385	36.428	40.836	32.094	46.667	53.193	26.371
NDAJDAOJ_03318	dosC_2	diguanylate cyclase	0	-1.69451	4.22264e-05	4.53492	3.0882e-06	283	284	433	228	159	307	366	253	248	1175	603	972	242	421	367	399	626	279	668	535	184	368	328	462	606	523	438	17.703	14.727	26.893	10.219	11.498	13.835	19.259	19.014	20.901	47.349	39.653	40.726	17.008	23.673	24.135
NDAJDAOJ_00681		tRNA-Gly	0	1.38381	4.24122e-05	3.67395	3.11083e-06	183	274	223	746	317	438	288	134	135	254	247	359	148	255	180	197	186	291	220	170	142	123	206	279	158	118	115	11.448	14.209	13.85	33.435	22.923	19.739	15.155	10.071	11.377	10.235	16.242	15.042	10.402	14.339	11.837
NDAJDAOJ_04662	dinB_1	DNA polymerase IV (Y-family DNA polymerase; translesion DNA synthesis)	0	1.15165	4.40541e-05	3.22875	3.24065e-06	125	140	97	608	209	792	130	110	80	213	145	180	152	206	145	87	120	136	197	176	96	132	113	150	179	158	126	7.819	7.26	6.024	27.25	15.113	35.693	6.841	8.267	6.742	8.583	9.535	7.542	10.683	11.583	9.536
NDAJDAOJ_03369	ydcT	YdcS/YdcT/YdcV/YdcU ABC transporter	0	-2.02964	4.90042e-05	6.87659	3.63167e-06	2675	2119	2519	889	911	1422	1718	1112	1249	5677	2532	3963	1138	2163	1230	1774	2035	820	3055	3292	839	2585	2284	3125	3561	3573	2276	167.336	109.884	156.449	39.844	65.877	64.085	90.401	83.573	105.261	228.765	166.502	166.045	79.981	121.625	80.889
NDAJDAOJ_03965	infA	protein chain initiation factor IF-1	0	1.53278	4.90042e-05	5.81831	3.63613e-06	906	960	885	3167	1050	1727	1258	884	849	1451	1074	2016	760	960	975	741	966	1524	900	831	805	537	660	1159	422	330	640	56.675	49.782	54.965	141.94	75.928	77.83	66.196	66.438	71.551	58.471	70.625	84.468	53.414	53.981	64.119
NDAJDAOJ_03601	rssB	Regulator of RpoS	0	-1.02197	4.97101e-05	6.39755	3.69911e-06	1272	1527	1338	1543	774	1451	1256	901	966	2693	1494	2155	1586	2209	1118	1255	1212	1059	2078	1844	854	1077	1300	1722	1778	2036	1497	79.57	79.185	83.1	69.155	55.97	65.392	66.091	67.715	81.411	108.52	98.244	90.292	111.467	124.211	73.524
NDAJDAOJ_01119	yiaG	putative transcriptional regulator	0	-1.40303	5.05819e-05	7.16024	3.79634e-06	1872	2039	2608	1266	972	2369	2605	1373	1530	5961	3149	5522	1821	3580	2319	2508	2812	1969	3859	3073	1302	2126	2382	3363	2908	2489	2779	117.104	105.735	161.977	56.74	70.288	106.763	137.075	103.189	128.943	240.21	207.075	231.365	127.983	201.302	152.506
NDAJDAOJ_01589	yhaO	YhaO STP transporter	0	1.6497	5.05819e-05	3.59076	3.79312e-06	173	157	125	1262	276	557	261	227	135	284	172	359	179	192	218	125	206	219	209	161	163	164	109	177	129	133	143	10.822	8.141	7.763	56.561	19.958	25.102	13.734	17.06	11.377	11.444	11.311	15.042	12.58	10.796	14.336
NDAJDAOJ_03007	ydjK	putative transporter	0	1.41469	5.10086e-05	1.33019	3.85012e-06	49	54	64	116	55	128	31	27	36	52	28	37	22	32	36	38	44	40	43	50	20	61	47	72	33	17	28	3.065	2.8	3.975	5.199	3.977	5.769	1.631	2.029	3.034	2.095	1.841	1.55	1.546	1.799	2.367
NDAJDAOJ_01725	glcD	glycolate oxidase, predicted FAD-linked subunit	0	-1.50067	5.14637e-05	9.96908	3.89544e-06	21827	23746	17100	6964	7757	16558	16719	13510	13222	27622	13569	15641	13655	19433	14791	11563	14623	13475	29344	24871	14890	28446	19012	22481	25422	21699	13724	1365.4	1231.38	1062.04	312.117	560.928	746.214	879.754	1015.35	1114.3	1113.08	892.284	655.338	959.698	1092.71	972.708
NDAJDAOJ_00522	adiC	AdiC arginine:agmatine antiporter	0	1.11449	5.16227e-05	2.16343	3.91848e-06	67	79	53	201	117	204	64	49	37	104	64	116	115	116	57	45	58	60	114	118	77	46	48	64	54	55	59	4.191	4.097	3.292	9.009	8.461	9.194	3.368	3.683	3.118	4.191	4.209	4.86	8.082	6.523	3.749
NDAJDAOJ_03871	hyaA	hydrogenase 1, small subunit	0	-2.10577	5.17478e-05	4.54412	3.93902e-06	411	478	290	181	148	372	384	272	305	958	486	414	572	643	219	259	323	166	912	682	439	201	331	463	734	766	523	25.71	24.787	18.011	8.112	10.702	16.765	20.206	20.442	25.704	38.604	31.959	17.346	40.201	36.156	14.402
NDAJDAOJ_03116	ydhV_1	putative oxidoreductase	0	1.45724	5.18406e-05	5.05085	3.95713e-06	217	397	264	1861	813	1542	922	571	473	950	706	1220	775	1030	519	340	929	502	932	744	594	215	189	253	306	353	394	13.575	20.587	16.396	83.407	58.79	69.493	48.516	42.914	39.863	38.282	46.426	51.116	54.468	57.917	34.131
NDAJDAOJ_00106	guaC	GMP reductase	0	1.17578	5.20841e-05	7.19982	3.98682e-06	2713	3738	3588	6694	3586	4858	2727	2037	1858	3530	1624	2527	1235	1546	2098	2695	2113	3624	2336	2260	1609	2324	2245	4370	2034	1403	1323	169.713	193.839	222.842	300.016	259.312	218.934	143.495	153.092	156.586	142.248	106.793	105.878	86.798	86.931	137.972
NDAJDAOJ_01322	fic	stationary-phase protein with possible role in p-aminobenzoate or folate biosynthesis	0	-1.25886	5.39286e-05	6.44926	4.13951e-06	1417	1323	1436	852	649	1164	1733	1146	1020	3905	2309	3277	1133	1858	1508	1365	1671	844	2505	2139	982	1346	1130	1829	1715	1478	1289	88.641	68.606	89.187	38.185	46.931	52.458	91.19	86.128	85.962	157.359	151.838	137.302	79.629	104.475	99.171
NDAJDAOJ_00058	fhuC	iron (III) hydroxamate ABC transporter - ATP binding subunit	0	-1.08734	5.43804e-05	3.04825	4.18726e-06	116	138	112	147	98	202	151	92	93	195	119	153	169	217	108	99	106	117	159	156	108	87	146	154	243	240	177	7.256	7.156	6.956	6.588	7.087	9.103	7.946	6.914	7.838	7.858	7.825	6.411	11.878	12.202	7.102
NDAJDAOJ_03393	mokB	regulatory peptide whose translation enables hokB expression	0	-1.05523	5.43804e-05	6.29789	4.19738e-06	985	1301	964	1339	1048	1647	1705	988	1040	1718	1461	2026	1226	1441	1150	1112	1116	867	1583	1155	976	1573	1045	1418	1915	2333	1725	61.617	67.465	59.872	60.012	75.783	74.225	89.717	74.254	87.648	69.23	96.074	84.887	86.165	81.027	75.628
NDAJDAOJ_02959	mntP	manganese export protein	0	2.29598	5.48759e-05	1.17784	4.25494e-06	22	23	37	166	54	125	76	34	29	57	67	82	40	46	36	24	46	51	55	44	30	17	19	19	21	6	27	1.376	1.193	2.298	7.44	3.905	5.633	3.999	2.555	2.444	2.297	4.406	3.436	2.811	2.587	2.367
NDAJDAOJ_01937	ygcE	putative kinase	0	1.27843	5.5309e-05	2.51732	4.30443e-06	90	77	90	278	132	205	112	93	74	118	67	194	67	98	94	104	117	118	92	98	46	88	70	122	79	46	52	5.63	3.993	5.59	12.46	9.545	9.239	5.893	6.989	6.236	4.755	4.406	8.128	4.709	5.511	6.182
NDAJDAOJ_01122	yiaD	putative outer membrane lipoprotein	0	1.24649	5.63278e-05	3.73501	4.42014e-06	177	254	188	793	286	537	326	182	223	371	207	256	148	169	140	241	187	298	241	225	211	126	132	306	206	117	141	11.072	13.172	11.676	35.541	20.681	24.201	17.154	13.678	18.794	14.95	13.612	10.726	10.402	9.503	9.207
NDAJDAOJ_01699	exbD	tonB energy transducing system - ExbD subunit	0	-1.18629	5.63278e-05	3.64372	4.40289e-06	121	168	162	262	128	269	254	122	138	340	266	283	259	424	190	161	179	149	326	283	190	83	149	176	386	374	280	7.569	8.712	10.061	11.742	9.256	12.123	13.365	9.169	11.63	13.701	17.492	11.857	18.203	23.841	12.495
NDAJDAOJ_03151		hypothetical protein	0	-1.17525	5.63278e-05	5.32793	4.41215e-06	703	701	625	590	326	751	741	441	455	1325	925	1347	614	807	512	600	729	394	955	799	386	607	555	777	892	1019	689	43.976	36.351	38.817	26.443	23.574	33.845	38.991	33.144	38.346	53.393	60.827	56.438	43.153	45.377	33.671
NDAJDAOJ_01419	yhdW	YhdW/YhdX/YhdY/YhdZ ABC transporter	0	-1.92717	5.67555e-05	3.73888	4.47752e-06	214	168	217	120	106	180	193	131	127	754	338	469	120	348	200	207	248	104	333	331	109	243	203	328	355	410	309	13.387	8.712	13.477	5.378	7.665	8.112	10.156	9.845	10.703	30.384	22.227	19.651	8.434	19.568	13.153
NDAJDAOJ_00641	aceA	isocitrate lyase monomer	0	-1.2029	6.08065e-05	12.4932	4.83084e-06	119627	108999	121809	61705	51896	98347	93156	63625	60509	169294	87588	140593	68848	97172	78254	86942	89535	60174	119528	142295	57764	149408	125662	167349	140192	111198	92207	7483.31	5652.3	7565.27	2765.53	3752.73	4432.17	4901.87	4781.78	5099.48	6822.02	5759.7	5890.67	4838.76	5463.96	5146.26
NDAJDAOJ_03588	oppC	murein tripeptide ABC transporter / peptide ABC transporter - putative membrane subunit	0	-1.18942	6.08065e-05	10.0014	4.836e-06	16089	22954	18100	13504	9583	15765	17467	13859	13730	25697	15411	19144	20522	22100	12019	16401	14680	10383	21232	18203	14814	25805	15828	22978	23158	21258	18348	1006.45	1190.31	1124.15	605.23	692.97	710.476	919.113	1041.58	1157.12	1035.51	1013.41	802.11	1442.32	1242.68	790.412
NDAJDAOJ_04571	betT	choline:H+ symporter	0	-1.27413	6.11188e-05	8.27946	4.87386e-06	5776	8405	5632	3475	2283	3830	4854	4483	5370	11379	4826	7679	4628	4711	3476	5994	4661	4142	6800	6258	4285	5451	5033	7939	7169	6470	3466	361.32	435.853	349.79	155.745	165.089	172.605	255.417	336.923	452.565	458.538	317.353	321.741	325.264	264.898	228.594
NDAJDAOJ_04316	borD	bacteriophage lambda Bor protein	0	2.92134	6.16951e-05	2.72981	4.93298e-06	89	206	220	774	180	297	150	64	103	121	47	89	33	84	66	143	87	304	104	120	69	233	164	233	49	19	37	5.567	10.682	13.664	34.69	13.016	13.385	7.893	4.81	8.68	4.876	3.091	3.729	2.319	4.723	4.34
NDAJDAOJ_04393	ybaT	YbaT APC transporter	0	-3.74108	6.30016e-05	6.52012	5.07774e-06	1775	1983	975	284	414	699	1673	938	1158	4345	2674	1934	3338	3613	970	1198	1285	428	5003	3249	2032	193	1509	1911	4285	5373	3028	111.036	102.831	60.555	12.728	29.937	31.502	88.033	70.496	97.592	175.09	175.84	81.032	234.601	203.158	63.791
NDAJDAOJ_00665	thiE	thiamine phosphate synthase	0	1.65521	6.35531e-05	1.26171	5.14929e-06	69	69	60	92	34	91	28	29	25	69	34	62	37	35	35	36	26	50	38	40	34	58	45	59	14	21	12	4.316	3.578	3.726	4.123	2.459	4.101	1.473	2.18	2.107	2.78	2.236	2.598	2.6	1.968	2.302
NDAJDAOJ_02055	ygaU	hypothetical protein	0	-1.34491	6.46624e-05	7.05012	5.25296e-06	2240	2804	1995	1187	957	1718	3114	1433	1706	4488	3438	4893	2001	2689	1688	2200	2634	1198	3879	3006	1679	2088	1926	2802	2714	2243	1955	140.124	145.405	123.905	53.2	69.203	77.425	163.859	107.698	143.776	180.852	226.08	205.011	140.634	151.202	111.009
NDAJDAOJ_00486	ecnB	entericidin B	0	-1.39537	6.55215e-05	3.48523	5.35069e-06	152	197	174	98	58	146	286	107	174	414	293	406	203	347	146	157	187	125	331	262	161	191	160	216	189	182	169	9.508	10.216	10.807	4.392	4.194	6.58	15.049	8.042	14.664	16.683	19.267	17.011	14.267	19.512	9.601
NDAJDAOJ_01323	pabA	para-aminobenzoate synthase multi-enzyme complex	0	-1.18184	6.78279e-05	4.03651	5.58329e-06	215	236	233	306	139	213	283	189	204	599	406	526	302	442	218	252	253	187	481	376	172	172	204	317	371	392	273	13.449	12.238	14.471	13.714	10.051	9.599	14.891	14.204	17.192	24.138	26.698	22.039	21.225	24.854	14.336
NDAJDAOJ_01707	hybO	hydrogenase 2, small subunit	0	1.2115	6.7858e-05	6.38807	5.6215e-06	795	1109	898	5470	2553	3864	2303	1196	764	1628	1234	2239	1885	1968	1145	930	1457	1542	1703	1318	1164	792	700	1144	1243	1090	1196	49.732	57.509	55.773	245.158	184.614	174.138	121.184	89.886	64.387	65.603	81.147	93.811	132.481	110.66	75.299
NDAJDAOJ_00415		hypothetical protein	0	-1.3172	6.79656e-05	7.16458	5.68071e-06	3395	3006	2724	1463	1143	2472	2045	1420	1629	5929	2781	3615	1487	2779	1682	2177	2176	1493	3299	3203	1329	3420	2680	4051	3272	3054	2389	212.375	155.88	169.181	65.57	82.653	111.405	107.608	106.721	137.286	238.92	182.876	151.464	104.509	156.262	110.614
NDAJDAOJ_01834	ygeX	2,3-diaminopropionate ammonia-lyase	0	1.25833	6.79656e-05	4.60802	5.65579e-06	321	318	383	1541	679	886	592	438	218	608	302	560	274	391	416	326	439	548	403	305	251	408	306	449	341	255	289	20.08	16.49	23.787	69.065	49.1	39.929	31.151	32.918	18.372	24.501	19.859	23.463	19.257	21.986	27.358
NDAJDAOJ_01597	yqjF	putative quinol oxidase subunit	0	-1.11153	7.12966e-05	3.47186	6.0002e-06	173	188	189	119	86	156	170	140	155	326	248	308	240	349	172	195	172	146	302	217	153	147	136	239	196	157	191	10.822	9.749	11.738	5.333	6.219	7.03	8.945	10.522	13.063	13.137	16.308	12.905	16.868	19.624	11.311
NDAJDAOJ_04602		hypothetical protein	0	-1.13761	7.12966e-05	3.5273	6.00472e-06	205	205	195	184	127	222	178	164	136	356	186	273	217	254	161	140	157	92	269	211	177	123	151	246	297	313	217	12.824	10.631	12.111	8.247	9.184	10.005	9.366	12.326	11.462	14.346	12.231	11.438	15.251	14.282	10.588
NDAJDAOJ_04286	fepA	ferric enterobactin / colicin B / colicin D outer membrane porin FepA	0	-1.45456	7.39348e-05	4.03316	6.25844e-06	300	334	266	188	111	282	321	177	158	463	300	385	355	471	249	235	208	208	345	356	216	148	386	301	414	362	307	18.767	17.32	16.521	8.426	8.027	12.709	16.891	13.303	13.316	18.657	19.728	16.131	24.95	26.484	16.375
NDAJDAOJ_02735		hypothetical protein	0	1.18648	7.49631e-05	3.70269	6.36147e-06	160	294	240	511	195	482	293	115	133	339	218	312	147	206	162	257	240	260	301	179	193	231	237	347	135	91	127	10.009	15.246	14.906	22.902	14.101	21.722	15.418	8.643	11.209	13.661	14.335	13.072	10.331	11.583	10.654
NDAJDAOJ_01534	rpsO	30S ribosomal subunit protein S15	0	1.14387	7.6335e-05	8.23297	6.51045e-06	3617	5818	5068	14568	5288	11427	6210	2951	3395	7215	4291	6103	3904	6122	3479	4615	4490	7625	5395	4070	4168	5426	5171	8482	3688	2302	3581	226.263	301.701	314.762	652.917	382.388	514.977	326.77	221.784	286.119	290.742	282.172	255.708	274.38	344.238	228.791
NDAJDAOJ_04268	ybdH	putative oxidoreductase	0	-1.21789	7.88768e-05	5.93148	6.77769e-06	1033	997	863	848	559	1102	908	696	709	3531	1642	2420	1071	1384	687	662	794	546	1310	1048	638	1102	822	1127	1094	1654	1353	64.62	51.701	53.599	38.006	40.423	49.663	47.779	52.308	59.752	142.288	107.976	101.395	75.272	77.822	45.18
NDAJDAOJ_01547	yhbO	protein involved in stress response	0	-1.24308	8.17512e-05	4.09948	7.07697e-06	242	244	284	204	135	257	292	205	230	647	415	563	213	403	251	227	308	156	521	456	200	261	262	355	357	353	275	15.138	12.653	17.639	9.143	9.762	11.582	15.365	15.407	19.384	26.072	27.29	23.589	14.97	22.661	16.507
NDAJDAOJ_04555	prpR	PrpR DNA-binding transcriptional dual regulator	0	-1.52149	8.17512e-05	6.15722	7.06838e-06	1584	1594	1573	639	503	1123	893	659	785	2463	1315	1929	632	1232	996	867	1108	686	2231	1913	647	1955	1684	2099	1846	1680	1022	99.088	82.659	97.695	28.639	36.373	50.61	46.99	49.528	66.157	99.251	86.473	80.823	44.418	69.275	65.5
NDAJDAOJ_03291	lsrC	Autoinducer-2 ABC transporter - membrane subunit	0	-1.96492	8.1772e-05	3.68041	7.09621e-06	221	254	192	126	118	248	172	102	119	752	411	378	115	209	105	156	215	86	356	315	82	232	216	347	479	526	313	13.825	13.172	11.925	5.647	8.533	11.177	9.051	7.666	10.029	30.303	27.027	15.838	8.082	11.752	6.905
NDAJDAOJ_00282	yjiN	hypothetical protein	0	-1.15664	8.24632e-05	4.54006	7.17378e-06	372	414	403	307	180	391	365	251	254	881	458	693	402	529	277	362	390	234	622	520	269	405	328	508	480	538	348	23.271	21.469	25.029	13.759	13.016	17.621	19.206	18.864	21.406	35.502	30.118	29.036	28.253	29.746	18.216
NDAJDAOJ_04529	frmB	S-formylglutathione hydrolase	0	1.04573	8.30952e-05	4.25391	7.24647e-06	340	342	407	699	308	502	389	280	250	531	333	598	221	321	334	311	357	420	353	267	241	297	211	394	191	118	204	21.269	17.735	25.278	31.328	22.272	22.623	20.469	21.044	21.069	21.398	21.898	25.055	15.532	18.05	21.965
NDAJDAOJ_03581	tonB	TonB energy transducing system - TonB subunit	0	-1.15263	8.46998e-05	4.07406	7.42252e-06	311	310	267	257	148	320	246	179	214	477	257	356	246	313	260	314	242	239	518	430	210	161	215	379	423	425	279	19.455	16.075	16.583	11.518	10.702	14.421	12.945	13.453	18.035	19.222	16.9	14.916	17.289	17.6	17.099
NDAJDAOJ_02918	znuC	Zn2+ ABC transporter - ATP binding subunit	0	-1.19507	8.548e-05	5.08065	7.50912e-06	255	400	215	646	321	592	937	448	454	754	653	884	1128	1451	593	378	548	446	1193	776	687	324	247	398	965	713	803	15.952	20.743	13.353	28.953	23.212	26.679	49.305	33.67	38.262	30.384	42.941	37.038	79.278	81.589	38.998
NDAJDAOJ_01590		hypothetical protein	0	1.13163	8.88678e-05	4.30306	7.84462e-06	306	341	295	1768	504	801	419	251	188	372	247	372	252	315	270	228	313	351	326	314	186	330	242	339	291	334	264	19.142	17.683	18.322	79.239	36.445	36.098	22.048	18.864	15.844	14.99	16.242	15.586	17.711	17.712	17.756
NDAJDAOJ_03334	fdnI	formate dehydrogenase N, gamma subunit	0	1.04982	9.45676e-05	2.96423	8.40825e-06	107	152	78	425	242	421	181	109	80	195	131	164	111	109	128	75	112	120	144	105	94	117	76	100	129	132	106	6.693	7.882	4.844	19.048	17.5	18.973	9.524	8.192	6.742	7.858	8.614	6.871	7.801	6.129	8.418
NDAJDAOJ_03148		hypothetical protein	0	-1.4292	9.78289e-05	3.5581	8.78166e-06	252	165	212	128	109	207	191	171	90	393	236	395	214	260	173	130	189	131	268	212	103	211	176	239	254	361	223	15.764	8.556	13.167	5.737	7.882	9.329	10.05	12.852	7.585	15.837	15.519	16.55	15.04	14.62	11.377
NDAJDAOJ_00926	atpB	ATP synthase F0 complex - a subunit	0	1.05673	9.98619e-05	8.35531	9.03583e-06	6085	9115	8024	13853	5270	9128	5134	3510	4143	7441	3770	5225	3288	5118	3849	6200	4237	7938	6362	6202	4025	6293	6693	11706	4020	2414	2846	380.649	472.671	498.352	620.872	381.087	411.369	270.151	263.796	349.157	299.849	247.912	218.921	231.087	287.784	253.124
NDAJDAOJ_03850	gnsA	putative regulator of phosphatidylethanolamine synthesis	0	1.35334	9.98619e-05	1.94088	9.04932e-06	44	36	44	267	82	180	94	43	62	87	77	115	53	83	66	42	73	82	62	70	54	46	29	49	49	38	50	2.752	1.867	2.733	11.967	5.93	8.112	4.946	3.232	5.225	3.506	5.063	4.818	3.725	4.667	4.34
NDAJDAOJ_02419	yfcJ	putative transport protein YfcJ	0	1.23722	0.000103795	2.49377	9.44361e-06	57	96	88	326	127	197	120	80	80	107	113	120	86	84	74	124	90	95	99	109	81	62	67	90	73	67	47	3.566	4.978	5.465	14.611	9.184	8.878	6.314	6.012	6.742	4.312	7.431	5.028	6.044	4.723	4.866
NDAJDAOJ_03819	phoH	ATP-binding protein	0	-1.52776	0.000103795	7.99104	9.44996e-06	3664	2588	3873	2964	1874	3876	4502	3754	3001	7730	5159	9777	3270	5665	5928	2780	4348	2959	7483	6447	2515	6086	2996	3961	6703	5528	5200	229.203	134.204	240.543	132.842	135.514	174.678	236.895	282.134	252.914	311.495	339.251	409.644	229.821	318.541	389.846
NDAJDAOJ_00405	ppa	inorganic pyrophosphatase	0	1.04998	0.000104556	8.32497	9.56383e-06	4580	7872	6329	12222	5626	9453	7359	3242	3976	7526	4887	6927	3597	5409	4136	5278	4646	7231	6083	4966	4612	5502	5383	9313	4236	2117	3048	286.504	408.214	393.079	547.773	406.83	426.015	387.231	243.655	335.083	303.274	321.364	290.233	252.804	304.147	271.998
NDAJDAOJ_03997	potF	putrescine ABC transporter - periplasmic binding protein	0	-1.3608	0.000106727	6.99162	9.78525e-06	1898	1647	2761	1578	1107	1842	1973	1479	1367	4780	2385	4373	1459	2668	2328	2152	2373	1576	2925	2798	974	2185	1963	2782	2972	2994	2283	118.73	85.408	171.479	70.724	80.05	83.013	103.819	111.155	115.206	192.619	156.835	183.223	102.541	150.021	153.097
NDAJDAOJ_04015	yliI	aldose sugar dehydrogenase	0	-1.24615	0.000110337	6.97296	1.02429e-05	2836	2897	2885	1116	1076	1716	2014	1700	1573	4161	1949	2821	1353	1983	1771	2075	1921	1809	3223	2936	1345	2132	2737	3508	2776	2592	1420	177.407	150.228	179.181	50.018	77.808	77.334	105.977	127.765	132.567	167.675	128.164	118.196	95.091	111.504	116.467
NDAJDAOJ_03674	ariR	regulator of acid resistance, influenced by indole	0	-3.0523	0.000112094	1.49172	1.04446e-05	18	18	36	10	6	20	80	32	41	139	78	249	75	128	152	65	67	42	97	50	41	32	19	26	72	44	97	1.126	0.933	2.236	0.448	0.434	0.901	4.21	2.405	3.455	5.601	5.129	10.433	5.271	7.197	9.996
NDAJDAOJ_02620	yohF	putative oxidoreductase with NAD(P)-binding Rossmann-fold domain protein	0	-1.33037	0.000122638	4.93749	1.16101e-05	468	450	550	337	229	470	638	343	342	1240	726	1177	462	624	438	454	617	292	847	750	270	450	425	637	706	593	510	29.276	23.335	34.159	15.104	16.56	21.181	33.572	25.778	28.823	49.968	47.741	49.315	32.47	35.087	28.804
NDAJDAOJ_03370	ydcS	YdcS/YdcT/YdcV/YdcU ABC transporter	0	-1.96141	0.000122638	9.48099	1.15924e-05	15518	10957	14014	5892	6504	10451	8993	6586	7351	32576	15286	22855	6482	14195	9658	9927	11563	5168	19124	18503	4522	16384	12592	18407	21864	25947	15579	970.734	568.191	870.377	264.071	470.32	470.992	473.212	494.975	619.516	1312.71	1005.19	957.596	455.567	798.181	635.144
NDAJDAOJ_03857		hypothetical protein	0	2.05937	0.000122705	-0.667679	1.16688e-05	4	14	5	54	18	32	7	3	8	17	11	22	15	11	12	7	9	11	11	14	10	8	7	9	4	6	6	0.25	0.726	0.311	2.42	1.302	1.442	0.368	0.225	0.674	0.685	0.723	0.922	1.054	0.619	0.789
NDAJDAOJ_01705	ysgA_2	putative hydrolase	0	-2.37771	0.000123646	0.915232	1.17846e-05	24	39	19	22	14	14	21	15	16	70	47	71	61	57	29	22	37	14	69	45	10	29	25	37	55	88	46	1.501	2.022	1.18	0.986	1.012	0.631	1.105	1.127	1.348	2.821	3.091	2.975	4.287	3.205	1.907
NDAJDAOJ_00604	yjbJ	putative stress response protein	0	-1.47141	0.000124218	6.80149	1.18656e-05	955	1254	1596	1238	771	1748	2719	1009	1548	3985	3516	5496	1462	2424	1590	1802	2511	1228	3222	2347	1146	1939	1610	1887	2614	2205	2305	59.74	65.028	99.124	55.485	55.753	78.777	143.074	75.832	130.46	160.583	231.209	230.276	102.752	136.301	104.564
NDAJDAOJ_02347	mntH	Mn(2+) / Fe(2+): H+ symporter MntH	0	-1.00918	0.000124253	5.72125	1.18954e-05	621	595	620	899	518	1019	1104	772	566	1704	1337	2350	1074	1534	1111	612	950	555	1433	977	640	583	424	686	1094	1110	1191	38.847	30.855	38.507	40.292	37.458	45.923	58.092	58.02	47.7	68.666	87.92	98.462	75.483	86.256	73.063
NDAJDAOJ_01031	rpmG	50S ribosomal subunit protein L33	0	1.01927	0.000135526	5.71483	1.30903e-05	670	1026	804	2953	1054	1550	1069	646	667	1172	757	1094	743	944	647	934	750	980	971	793	744	719	723	1359	788	446	612	41.912	53.205	49.935	132.349	76.217	69.853	56.251	48.551	56.212	47.228	49.78	45.837	52.219	53.081	42.549
NDAJDAOJ_04272	entA	2,3-dihydro-2,3-dihydroxybenzoate dehydrogenase	0	-1.26651	0.000135526	3.3344	1.30756e-05	210	224	148	109	87	212	179	101	112	224	157	189	221	285	151	116	125	161	235	215	148	109	189	205	256	236	170	13.137	11.616	9.192	4.885	6.291	9.554	9.419	7.591	9.439	9.027	10.324	7.919	15.532	16.025	9.93
NDAJDAOJ_03761	flgG	flagellar basal-body rod protein FlgG	0	1.17532	0.000136142	1.84647	1.32659e-05	61	63	56	203	96	136	69	43	34	82	61	76	49	46	63	55	46	57	48	55	50	43	58	78	58	39	36	3.816	3.267	3.478	9.098	6.942	6.129	3.631	3.232	2.865	3.304	4.011	3.184	3.444	2.587	4.143
NDAJDAOJ_03870	hyaB	hydrogenase 1, large subunit	0	-2.2255	0.000140318	5.28688	1.37326e-05	792	970	432	277	273	633	613	390	470	1631	739	581	1000	1226	353	421	446	264	1507	1097	769	349	671	746	1180	1510	1005	49.544	50.301	26.831	12.415	19.741	28.527	32.256	29.311	39.61	65.724	48.596	24.343	70.282	68.938	23.215
NDAJDAOJ_02542	mqo_2	malate:quinone oxidoreductase	0	-1.27	0.000140765	2.87473	1.38269e-05	90	165	141	75	43	82	106	116	110	182	98	201	135	161	146	124	98	159	193	180	110	162	117	148	150	111	82	5.63	8.556	8.757	3.361	3.109	3.695	5.578	8.718	9.27	7.334	6.444	8.422	9.488	9.053	9.601
NDAJDAOJ_01704		hypothetical protein	0	-1.92502	0.000147103	1.31696	1.45535e-05	35	49	34	31	20	27	35	20	24	97	51	66	34	80	47	30	40	24	88	46	19	40	47	44	76	108	40	2.189	2.541	2.112	1.389	1.446	1.217	1.842	1.503	2.023	3.909	3.354	2.765	2.39	4.498	3.091
NDAJDAOJ_03122		hypothetical protein	0	-1.18333	0.000148776	3.00894	1.48141e-05	131	160	152	93	43	144	138	71	106	224	135	205	159	219	116	111	134	100	256	182	115	146	128	155	160	159	107	8.195	8.297	9.44	4.168	3.109	6.49	7.262	5.336	8.933	9.027	8.877	8.589	11.175	12.314	7.629
NDAJDAOJ_04674	ivy	inhibitor of vertebrate C-type lysozyme	0	-1.03381	0.000149587	5.83119	1.50225e-05	814	1020	641	857	654	1239	1037	722	709	1667	1222	1314	1018	1283	714	622	770	493	1751	1249	875	716	754	1082	1440	1459	1052	50.92	52.894	39.811	38.41	47.292	55.838	54.567	54.262	59.752	67.175	80.358	55.055	71.547	72.143	46.955
NDAJDAOJ_03039	astB_1	succinylarginine dihydrolase	0	-2.06026	0.000153674	3.94219	1.55312e-05	190	172	200	176	85	205	281	184	157	662	409	563	204	320	207	262	312	94	481	572	108	260	249	284	522	513	321	11.886	8.919	12.422	7.888	6.147	9.239	14.786	13.829	13.231	26.677	26.895	23.589	14.337	17.994	13.613
NDAJDAOJ_03642	ymgE	putative inner membrane protein	0	-1.65232	0.000154234	4.31076	1.56207e-05	346	295	273	159	166	272	452	212	205	742	543	881	280	488	350	297	404	145	505	417	167	324	288	406	454	456	380	21.644	15.298	16.955	7.126	12.004	12.258	23.784	15.933	17.277	29.9	35.707	36.913	19.679	27.44	23.017
NDAJDAOJ_03640	treA	periplasmic trehalase	0	-1.20011	0.00015556	7.20195	1.58546e-05	3214	3054	3386	1559	1274	2262	2409	1449	1622	5317	2551	3778	1548	2588	1809	2023	2514	1650	4007	3888	1602	2387	3131	3991	3439	3080	1921	201.053	158.369	210.296	69.872	92.126	101.941	126.762	108.901	136.696	214.259	167.751	158.293	108.796	145.523	118.966
NDAJDAOJ_02045	nrdE	ribonucleoside-diphosphate reductase 2	0	-1.11197	0.000156439	3.21011	1.59775e-05	180	165	116	129	84	173	162	89	98	312	153	228	213	278	183	90	157	95	235	265	186	78	106	136	236	187	158	11.26	8.556	7.204	5.782	6.074	7.797	8.524	6.689	8.259	12.573	10.061	9.553	14.97	15.632	12.035
NDAJDAOJ_02966	yoaD	putative phosphodiesterase	0	-1.022	0.000167742	3.89904	1.72749e-05	268	230	229	183	141	311	237	170	115	537	337	472	238	313	245	173	254	193	369	315	156	247	232	302	294	319	265	16.765	11.927	14.223	8.202	10.196	14.016	12.471	12.776	9.692	21.639	22.161	19.776	16.727	17.6	16.112
NDAJDAOJ_03675	ycgZ	hypothetical protein	0	-2.00552	0.000169542	1.22844	1.74964e-05	18	23	30	23	9	25	56	39	31	78	52	137	48	72	74	56	49	53	40	24	40	29	16	31	53	36	79	1.126	1.193	1.863	1.031	0.651	1.127	2.947	2.931	2.613	3.143	3.419	5.74	3.374	4.049	4.866
NDAJDAOJ_03386	ydcK	putative enzyme	0	-1.09182	0.000180161	4.07542	1.86691e-05	277	251	275	178	98	283	281	233	185	607	331	594	276	389	280	237	313	218	426	389	198	302	351	349	322	278	205	17.328	13.016	17.08	7.978	7.087	12.754	14.786	17.511	15.591	24.46	21.766	24.888	19.398	21.873	18.414
NDAJDAOJ_01163	gadX	GadX DNA-binding transcriptional dual regulator	0	-1.70431	0.000180505	4.2006	1.88109e-05	175	188	285	184	102	261	390	159	267	892	559	910	340	717	346	317	358	257	634	405	189	94	208	291	373	390	451	10.947	9.749	17.701	8.247	7.376	11.762	20.522	11.95	22.502	35.945	36.759	38.128	23.896	40.317	22.754
NDAJDAOJ_02667	fbaB	fructose bisphosphate aldolase monomer	0	-1.22672	0.000180505	10.0328	1.88202e-05	20984	20813	18023	8348	9979	18762	19175	13806	12323	34643	17106	21202	17395	23011	13431	13873	16115	11889	29959	25052	15655	15693	17549	23471	22169	21069	16021	1312.66	1079.29	1119.37	374.146	721.606	845.541	1008.99	1037.6	1038.54	1396.01	1124.87	888.337	1222.55	1293.9	883.27
NDAJDAOJ_03349		hypothetical protein	0	-1.22052	0.000180505	4.05181	1.87471e-05	352	338	296	195	144	323	262	171	172	603	332	477	213	336	216	208	251	135	386	320	139	362	305	460	370	430	267	22.019	17.527	18.384	8.74	10.413	14.557	13.786	12.852	14.496	24.299	21.832	19.986	14.97	18.893	14.205
NDAJDAOJ_02592	psuG	putative pseudouridine 5'-phosphate glycosidase	0	1.38048	0.000181969	1.44891	1.90117e-05	58	65	75	120	64	104	58	24	40	49	47	68	21	45	43	26	35	43	48	33	18	52	70	95	27	25	24	3.628	3.371	4.658	5.378	4.628	4.687	3.052	1.804	3.371	1.975	3.091	2.849	1.476	2.53	2.828
NDAJDAOJ_02943	pphA	protein phosphatase 1 modulates phosphoproteins, signals protein misfolding	0	-1.18438	0.000182778	3.98108	1.91352e-05	313	182	245	144	102	179	373	250	220	691	507	868	251	390	287	211	329	259	349	355	225	163	165	255	209	198	275	19.58	9.438	15.216	6.454	7.376	8.067	19.627	18.789	18.541	27.845	33.34	36.368	17.641	21.93	18.874
NDAJDAOJ_01348	bfd	bacterioferritin-associated ferredoxin	0	-1.75929	0.000189822	2.03943	1.99563e-05	87	66	50	24	15	65	95	58	66	175	137	179	80	112	54	48	82	47	121	81	72	39	46	76	73	61	87	5.442	3.423	3.105	1.076	1.085	2.929	4.999	4.359	5.562	7.052	9.009	7.5	5.623	6.298	3.551
NDAJDAOJ_02545	napF	ferredoxin-type protein	0	1.05514	0.000193178	2.19041	2.04299e-05	77	140	95	296	130	284	70	33	43	75	51	68	45	56	58	33	41	62	91	80	53	90	105	105	106	88	48	4.817	7.26	5.9	13.266	9.401	12.799	3.683	2.48	3.624	3.022	3.354	2.849	3.163	3.149	3.814
NDAJDAOJ_02627	yehY	YehW/YehX/YehY/YehZ ABC transporter	0	-1.45223	0.000194093	4.68996	2.0568e-05	545	639	503	347	152	326	438	307	436	871	401	546	428	505	191	436	357	281	652	647	341	503	442	568	583	695	332	34.093	33.136	31.24	15.552	10.991	14.692	23.048	23.073	36.745	35.099	26.369	22.877	30.081	28.396	12.561
NDAJDAOJ_01833	ygeY	putative peptidase	0	1.12411	0.000195883	5.43309	2.08524e-05	557	570	703	2351	1317	1625	1064	727	425	974	572	976	446	704	734	592	837	807	734	527	460	760	515	705	557	491	665	34.843	29.558	43.662	105.369	95.235	73.233	55.988	54.638	35.817	39.249	37.614	40.893	31.346	39.586	48.27
NDAJDAOJ_02602	cirA_1	outer membrane receptor involved in uptake of ferric dihyroxybenzoylserine	0	-1.22257	0.000195883	1.94669	2.08831e-05	49	53	39	51	32	77	72	41	45	100	69	95	101	119	63	47	60	63	85	97	47	37	70	67	81	90	85	3.065	2.748	2.422	2.286	2.314	3.47	3.789	3.081	3.792	4.03	4.537	3.98	7.098	6.691	4.143
NDAJDAOJ_04394	ybaS	glutaminase	0	-3.66454	0.000195883	6.77764	2.08261e-05	1949	2227	1388	311	478	909	1996	1157	1183	5304	3300	2706	4139	5357	1467	1338	1590	579	5945	3724	2182	142	1944	2543	4857	5220	3888	121.92	115.484	86.205	13.939	34.565	40.966	105.03	86.955	99.699	213.735	217.005	113.378	290.896	301.223	96.475
NDAJDAOJ_01132	dppA	dipeptide ABC transporter - periplasmic binding protein	0	-1.46566	0.000200049	11.8791	2.14125e-05	73187	73070	65390	44466	29238	56229	50501	40398	50015	127663	63837	90473	38431	66573	45801	50350	62121	33070	103463	112331	39790	130631	65021	78839	104094	91378	60495	4578.24	3789.15	4061.22	1992.9	2114.27	2534.05	2657.36	3036.14	4215.09	5144.42	4197.86	3790.71	2701	3743.38	3012.03
NDAJDAOJ_01195	yhhJ	putative transporter subunit: membrane component of ABC superfamily protein	0	-1.02452	0.000200049	4.6886	2.13927e-05	388	466	439	434	289	554	378	254	259	742	452	495	695	804	367	248	291	259	664	561	316	442	309	474	551	617	641	24.271	24.165	27.265	19.451	20.898	24.967	19.89	19.09	21.828	29.9	29.723	20.74	48.846	45.209	24.135
NDAJDAOJ_03038	astD	aldehyde dehydrogenase	0	-1.94152	0.000203746	7.31696	2.18951e-05	2061	1880	2503	1739	1096	2309	2942	1371	1764	6638	3678	5835	1769	2954	1896	2857	3266	966	4728	4978	1167	3299	2835	3715	5477	4998	3403	128.927	97.49	155.455	77.94	79.254	104.059	154.808	103.038	148.664	267.491	241.862	244.479	124.329	166.103	124.688
NDAJDAOJ_04554	prpB	2-methylisocitrate lyase	0	-2.02182	0.000203998	2.04013	2.19884e-05	81	48	46	35	36	48	58	46	49	294	109	124	39	96	54	81	88	32	104	83	38	69	58	78	126	102	105	5.067	2.489	2.857	1.569	2.603	2.163	3.052	3.457	4.13	11.847	7.168	5.195	2.741	5.398	3.551
NDAJDAOJ_04580	ykgC	putative oxidoreductase with FAD/NAD(P)-binding domain and dimerization domain protein	0	-1.11123	0.000203998	4.24635	2.20091e-05	384	411	324	173	150	287	395	245	240	782	372	509	294	429	272	250	320	178	539	479	284	300	274	347	310	306	287	24.021	21.313	20.123	7.754	10.847	12.934	20.785	18.413	20.226	31.512	24.462	21.326	20.663	24.123	17.888
NDAJDAOJ_02158	yfhH	putative DNA-binding transcriptional regulator	0	1.04009	0.000213732	4.24596	2.3105e-05	216	247	286	985	360	598	584	302	228	420	250	465	254	328	337	320	351	524	379	315	248	201	194	325	240	170	225	13.512	12.809	17.763	44.146	26.032	26.95	30.73	22.697	19.215	16.925	16.44	19.483	17.852	18.443	22.162
NDAJDAOJ_00389	treB_1	trehalose PTS permease - TreB subunit	0	2.87892	0.000215071	6.956	2.32956e-05	863	3538	3715	18324	3806	7129	4070	1642	1689	2395	1347	2233	982	1261	1190	3297	1565	4592	1177	2100	2254	789	2428	5036	1023	532	852	53.985	183.468	230.73	821.256	275.221	321.28	214.163	123.406	142.343	96.511	88.577	93.56	69.017	70.906	78.259
NDAJDAOJ_02932		hypothetical protein	0	1.7757	0.000229367	1.24501	2.50886e-05	39	34	52	103	44	152	51	35	15	78	53	79	36	42	44	23	41	39	37	37	39	31	31	29	16	18	24	2.44	1.763	3.23	4.616	3.182	6.85	2.684	2.63	1.264	3.143	3.485	3.31	2.53	2.362	2.894
NDAJDAOJ_00959	rnpA	RNase P protein component; processes tRNA, 4.5S RNA	0	1.23752	0.000233467	5.2871	2.56366e-05	465	751	575	3263	840	1517	726	469	512	807	579	718	653	765	444	562	493	863	749	712	539	357	413	831	656	388	462	29.088	38.944	35.712	146.243	60.742	68.366	38.202	35.248	43.15	32.52	38.074	30.083	45.894	43.016	29.199
NDAJDAOJ_00819	fadA	3-ketoacyl-CoA thiolase	0	-1.24206	0.000237879	8.55834	2.63239e-05	8316	5837	6075	4778	3267	7944	5593	3658	3878	11873	5697	8582	3965	6465	4742	5958	6858	4234	8163	9684	3365	9419	7008	11131	10029	8760	6969	520.21	302.686	377.304	214.143	236.245	358.01	294.304	274.919	326.824	478.445	374.629	359.575	278.667	363.525	311.851
NDAJDAOJ_02163	purL_2	phosphoribosylformylglycinamide synthetase	0	1.16563	0.000239737	7.64954	2.66318e-05	6023	9286	8850	6120	3349	7847	2695	1966	1742	5307	2067	2994	2186	2230	2087	4506	2712	4298	2000	1748	1884	7048	5047	10829	1794	1550	1908	376.771	481.539	549.653	274.29	242.174	353.638	141.811	147.756	146.81	213.856	135.924	125.445	153.636	125.392	137.248
NDAJDAOJ_01740	speC	ornithine decarboxylase, biosynthetic	0	1.66596	0.000239899	6.17072	2.6752e-05	1512	2896	2783	3571	1473	2118	920	904	1175	1470	650	924	517	738	705	2165	854	2534	1088	1201	661	1878	1565	3413	722	441	404	94.584	150.176	172.846	160.047	106.516	95.451	48.41	67.941	99.025	59.236	42.743	38.714	36.336	41.498	46.363
NDAJDAOJ_02012	srlD	sorbitol-6-phosphate dehydrogenase	0	1.516	0.000240479	9.20553	2.6868e-05	7491	10344	10382	48993	20838	17997	11545	9468	5298	9211	7643	18100	7502	10194	14327	7496	8251	11526	10464	9544	7772	7444	6100	8768	8183	5720	6266	468.602	536.403	644.802	2195.8	1506.85	811.065	607.498	711.574	446.497	371.175	502.596	758.367	527.254	573.206	942.194
NDAJDAOJ_04600		hypothetical protein	0	-1.62755	0.000243125	1.43252	2.72673e-05	59	52	60	23	23	40	40	30	19	84	53	62	48	57	31	39	43	31	78	71	28	28	51	74	81	63	41	3.691	2.697	3.726	1.031	1.663	1.803	2.105	2.255	1.601	3.385	3.485	2.598	3.374	3.205	2.039
NDAJDAOJ_01914	sdaB	L-serine deaminase II	0	1.43218	0.000245217	5.74484	2.76065e-05	1340	2735	2043	3296	1214	2289	530	360	550	1178	468	555	560	610	418	945	615	1091	688	764	567	1100	1749	2859	654	494	536	83.824	141.827	126.886	147.722	87.787	103.158	27.889	27.056	46.352	47.47	30.775	23.254	39.358	34.3	27.489
NDAJDAOJ_02835	fliF	flagellar M-ring protein FliF; basal-body MS(membrane and supramembrane)-ring and collar protein	0	1.50217	0.000249305	0.392704	2.82262e-05	28	25	33	90	30	59	21	23	14	35	18	46	10	13	9	21	19	21	21	29	15	11	16	30	15	11	16	1.752	1.296	2.05	4.034	2.169	2.659	1.105	1.729	1.18	1.41	1.184	1.927	0.703	0.731	0.592
NDAJDAOJ_02010	srlR	GutR DNA-binding transcriptional repressor	0	1.02358	0.000253863	4.67347	2.88506e-05	311	474	412	1388	514	928	424	313	285	428	354	663	387	542	495	303	314	566	610	514	329	273	322	480	406	241	300	19.455	24.58	25.588	62.208	37.169	41.822	22.311	23.524	24.019	17.247	23.279	27.779	27.199	30.477	32.553
NDAJDAOJ_01173	slp	starvation lipoprotein	0	-3.60109	0.00025754	7.03933	2.93378e-05	1935	3429	1527	331	495	1053	2481	1320	1918	5714	4090	3278	4309	5441	1303	1760	1875	739	7358	4489	3637	221	3000	3413	5406	4536	4536	121.045	177.816	94.838	14.835	35.795	47.455	130.55	99.205	161.642	230.256	268.954	137.344	302.844	305.946	85.69
NDAJDAOJ_02882	flhC	FlhDC DNA-binding transcriptional dual regulator	0	1.07547	0.000258427	3.86601	2.95896e-05	259	410	281	700	323	449	229	184	172	319	184	253	188	241	206	205	157	352	284	238	188	212	194	409	221	120	149	16.202	21.261	17.452	31.373	23.357	20.235	12.05	13.829	14.496	12.855	12.1	10.6	13.213	13.551	13.547
NDAJDAOJ_03036	astC	succinylornithine transaminase	0	-1.68485	0.000265104	8.57007	3.05236e-05	6415	5610	6313	4679	3270	6627	5322	3073	3987	13273	7344	11715	3673	6513	5305	5353	6674	2687	11449	11032	2754	9123	7023	9003	13603	12641	7319	401.293	290.914	392.086	209.706	236.462	298.657	280.044	230.953	336.01	534.861	482.934	490.844	258.145	366.224	348.875
NDAJDAOJ_03292	lsrA	AI-2 ABC transporter - ATP binding subunit	0	-2.3305	0.000265964	5.69747	3.06795e-05	837	672	718	358	408	873	698	391	555	3560	1808	2024	391	1139	550	747	941	309	1755	1586	280	881	852	1248	1931	2213	1381	52.359	34.848	44.593	16.045	29.503	39.343	36.729	29.386	46.773	143.457	118.892	84.803	27.48	64.046	36.17
NDAJDAOJ_01631	yqjH	ferric reductase, NADPH-dependent	0	-1.06801	0.000277182	3.06116	3.23281e-05	151	136	177	159	61	199	155	118	97	282	142	240	121	140	118	93	135	121	165	143	97	66	109	185	220	189	174	9.446	7.052	10.993	7.126	4.411	8.968	8.156	8.868	8.175	11.364	9.338	10.056	8.504	7.872	7.76
NDAJDAOJ_03509	ycjP	YcjN/YcjO/YcjP ABC transporter	0	1.31789	0.000277182	0.439551	3.23025e-05	21	32	21	64	31	49	38	15	16	40	17	35	15	21	24	22	30	18	23	21	12	19	15	24	15	13	11	1.314	1.659	1.304	2.868	2.242	2.208	2	1.127	1.348	1.612	1.118	1.466	1.054	1.181	1.578
NDAJDAOJ_01134	dppC	dipeptide ABC transporter - putative membrane subunit	0	-1.56151	0.000282726	6.80419	3.31556e-05	1212	2048	1996	1582	565	1315	1963	1230	1637	2660	2068	2847	2399	3121	1346	1663	2125	897	3088	3767	1207	2864	1877	2354	2497	2245	2031	75.817	106.202	123.967	70.903	40.857	59.263	103.293	92.441	137.961	107.19	135.99	119.286	168.606	175.493	88.518
NDAJDAOJ_02603	cirA_2	outer membrane receptor involved in uptake of ferric dihyroxybenzoylserine	0	-1.06773	0.000282726	2.93629	3.31225e-05	115	132	115	112	55	162	177	75	90	153	129	185	198	215	131	92	115	99	171	190	101	90	118	135	154	151	158	7.194	6.845	7.142	5.02	3.977	7.301	9.314	5.637	7.585	6.165	8.483	7.751	13.916	12.089	8.615
NDAJDAOJ_03390		hypothetical protein	0	-1.49704	0.000285082	8.25937	3.34926e-05	6349	5154	5788	3062	2885	5531	4107	2736	2761	12763	6472	9990	3020	5335	4398	3802	5098	2632	8443	7446	2274	6381	6181	7920	8490	9296	5213	397.164	267.268	359.479	137.235	208.621	249.264	216.11	205.626	232.687	514.309	425.592	418.569	212.251	299.986	289.228
NDAJDAOJ_03080		hypothetical protein	0	-1.24438	0.000289044	1.93654	3.40813e-05	62	75	45	46	22	49	60	54	51	120	90	133	100	107	54	57	51	57	110	69	46	66	58	62	73	52	69	3.878	3.889	2.795	2.062	1.591	2.208	3.157	4.058	4.298	4.836	5.918	5.573	7.028	6.017	3.551
NDAJDAOJ_03152		hypothetical protein	0	1.01839	0.000296642	2.30483	3.50405e-05	57	95	71	225	92	158	87	79	83	108	81	120	72	102	58	84	72	119	94	117	56	62	47	88	66	46	48	3.566	4.926	4.41	10.084	6.653	7.121	4.578	5.937	6.995	4.352	5.326	5.028	5.06	5.735	3.814
NDAJDAOJ_02389	yfdI	CPS-53 (KpLE1) prophage; predicted inner membrane protein	0	1.03874	0.000304669	2.51618	3.6606e-05	101	160	125	227	86	167	112	61	79	151	97	121	61	61	53	133	112	91	83	79	72	119	130	162	63	48	47	6.318	8.297	7.763	10.174	6.219	7.526	5.893	4.584	6.658	6.085	6.379	5.07	4.287	3.43	3.485
NDAJDAOJ_02682	yegP	hypothetical protein	0	-1.57978	0.000304669	5.64189	3.67031e-05	840	1056	723	293	368	873	889	491	530	2378	1206	1407	860	1404	662	572	763	378	1914	1481	725	912	725	895	1045	988	883	52.547	54.76	44.904	13.132	26.611	39.343	46.779	36.901	44.667	95.826	79.305	58.952	60.442	78.947	43.535
NDAJDAOJ_04439	fadM	thioesterase III	0	-1.25021	0.000304669	4.15769	3.66906e-05	276	251	253	148	136	309	390	190	258	785	497	817	224	456	256	231	361	217	419	319	208	361	216	333	351	271	320	17.265	13.016	15.713	6.633	9.834	13.926	20.522	14.28	21.743	31.633	32.682	34.231	15.743	25.641	16.835
NDAJDAOJ_04570	yahA	phosphodiesterase, c-di-GMP-specific	0	1.25521	0.000304669	2.71104	3.65174e-05	71	102	122	312	134	218	164	112	94	180	122	194	61	85	98	133	114	199	105	104	74	57	69	153	72	44	79	4.441	5.289	7.577	13.983	9.69	9.825	8.63	8.417	7.922	7.253	8.023	8.128	4.287	4.78	6.445
NDAJDAOJ_02628	yehX	YehW/YehX/YehY/YehZ ABC transporter	0	-1.46488	0.000312453	4.1516	3.78408e-05	305	444	334	191	90	212	307	167	228	531	387	401	557	529	210	303	244	165	461	374	209	397	319	377	315	299	317	19.079	23.024	20.744	8.56	6.508	9.554	16.154	12.551	19.215	21.398	25.449	16.801	39.147	29.746	13.81
NDAJDAOJ_01751		hypothetical protein	0	1.08676	0.000313613	0.771481	3.80482e-05	24	22	15	72	36	72	35	27	21	41	35	62	24	32	19	24	33	34	27	26	20	21	20	30	20	15	24	1.501	1.141	0.932	3.227	2.603	3.245	1.842	2.029	1.77	1.652	2.302	2.598	1.687	1.799	1.25
NDAJDAOJ_03051	chbF	monoacetylchitobiose-6-phosphate hydrolase	0	1.41985	0.000316342	4.60482	3.84467e-05	377	372	511	1379	555	841	592	385	242	530	274	668	199	263	534	428	498	621	381	303	221	435	446	533	277	185	244	23.583	19.291	31.737	61.805	40.133	37.901	31.151	28.935	20.395	21.357	18.018	27.988	13.986	14.788	35.118
NDAJDAOJ_03511	ycjN	YcjN/YcjO/YcjP ABC transporter	0	1.26951	0.000323381	1.36464	3.9647e-05	42	33	40	153	78	112	59	34	29	69	39	49	24	38	60	30	35	57	32	39	31	39	26	42	40	31	27	2.627	1.711	2.484	6.857	5.64	5.047	3.105	2.555	2.444	2.78	2.565	2.053	1.687	2.137	3.946
NDAJDAOJ_03320	dosP_2	c-di-GMP phosphodiesterase, heme-regulated	0	-1.48952	0.000326606	3.32585	4.02052e-05	197	211	226	101	62	155	130	112	112	387	194	367	154	216	112	156	214	93	242	249	85	162	202	177	219	228	164	12.323	10.942	14.036	4.527	4.483	6.985	6.841	8.417	9.439	15.595	12.757	15.377	10.823	12.146	7.366
NDAJDAOJ_00272	symE	toxin-like protein of the SOS response	0	1.57433	0.000328268	1.20524	4.0526e-05	29	23	34	146	57	127	49	35	17	67	41	98	21	39	45	21	55	32	43	44	27	24	25	42	32	16	29	1.814	1.193	2.112	6.544	4.122	5.723	2.578	2.63	1.433	2.7	2.696	4.106	1.476	2.193	2.959
NDAJDAOJ_03314	gadB	glutamate decarboxylase B subunit	0	-5.47039	0.000328357	9.7256	4.06642e-05	20585.8	28225.5	7252.3	636.587	2200.96	7658.21	10094.2	7339.99	12222.6	66506.3	27407.9	10400.2	37294.1	40852.4	5492.63	9573.46	8801.16	1798.92	70627.3	43850.5	25716.3	705.259	22820.7	29307	77111.9	91539.5	49818.5	1287.75	1463.67	450.423	28.531	159.157	345.13	531.157	551.642	1030.08	2680	1802.32	435.755	2621.1	2297.12	361.215
NDAJDAOJ_04552	prpC	2-methylcitrate synthase	0	-1.6656	0.000329302	1.55898	4.09046e-05	42	42	38	30	23	50	44	31	29	148	71	137	37	56	38	60	58	21	74	83	22	42	40	58	88	74	62	2.627	2.178	2.36	1.345	1.663	2.253	2.315	2.33	2.444	5.964	4.669	5.74	2.6	3.149	2.499
NDAJDAOJ_03315	gadC	glutamic acid:4-aminobutyrate antiporter	0	-5.33675	0.00033388	9.39322	4.17171e-05	18393	23077	6412	516	1959	5594	7178	5874	9494	49039	20976	8664	29611	31930	4575	7330	7073	1523	53861	32755	20687	590	18960	24158	55959	64362	38804	1150.58	1196.69	398.234	23.126	141.66	252.103	377.706	441.464	800.121	1976.12	1379.36	363.011	2081.11	1795.42	300.868
NDAJDAOJ_02391	intS	CPS-53 (KpLE1) prophage; prophage CPS-53 integrase	0	1.01034	0.000349687	3.06492	4.39159e-05	124	127	150	342	168	277	170	154	111	204	169	271	82	127	130	127	132	236	141	133	102	78	95	154	102	84	84	7.757	6.586	9.316	15.328	12.148	12.483	8.945	11.574	9.355	8.221	11.113	11.355	5.763	7.141	8.549
NDAJDAOJ_01835	ygeW	putative carbamoyltransferase	0	1.34971	0.00035913	4.44239	4.54081e-05	267	291	335	1420	639	693	578	413	200	508	343	528	233	347	430	270	433	538	348	279	249	312	253	338	247	193	297	16.702	15.09	20.806	63.642	46.208	31.231	30.414	31.039	16.855	20.471	22.555	22.123	16.376	19.512	28.278
NDAJDAOJ_04182	ybfE	LexA-regulated protein	0	1.06338	0.00035913	2.92905	4.52715e-05	114	89	114	321	148	299	185	124	111	199	157	297	108	124	136	93	145	201	116	122	83	66	66	114	78	88	87	7.131	4.615	7.08	14.387	10.702	13.475	9.735	9.319	9.355	8.019	10.324	12.444	7.59	6.972	8.944
NDAJDAOJ_00960	rpmH	50S ribosomal subunit protein L34	0	1.4212	0.000359373	6.10692	4.55461e-05	705	1636	972	4902	1406	2259	2032	623	900	1301	1233	1727	890	1230	845	1313	1082	1467	1237	823	808	999	1064	1782	762	495	799	44.102	84.837	60.369	219.701	101.671	101.806	106.924	46.822	75.849	52.426	81.081	72.359	62.551	69.163	55.57
NDAJDAOJ_01126	yhjY	putative lipase	0	-1.15249	0.000359373	5.97963	4.55921e-05	1043	838	1063	749	640	1094	1070	655	619	2582	1316	2144	1127	2177	1522	811	965	675	1628	1309	494	854	711	1115	1230	1279	1351	65.245	43.456	66.02	33.569	46.28	49.303	56.303	49.227	52.167	104.047	86.539	89.831	79.208	122.412	100.092
NDAJDAOJ_03869	hyaC	hydrogenase 1, b-type cytochrome subunit	0	-2.1051	0.000362126	3.39124	4.60958e-05	230	269	123	74	71	161	166	115	165	395	227	150	302	319	93	94	128	74	415	248	222	97	168	198	281	342	254	14.388	13.949	7.639	3.317	5.134	7.256	8.735	8.643	13.906	15.917	14.927	6.285	21.225	17.937	6.116
NDAJDAOJ_02229	uraA	uracil:H+ symporter	0	2.59909	0.000377562	5.18268	4.85437e-05	850	1827	1375	3507	1207	1390	472	468	629	1083	206	315	197	210	331	1207	416	1458	493	650	328	631	857	2285	401	210	112	53.172	94.742	85.398	157.179	87.281	62.643	24.837	35.173	53.01	43.642	13.546	13.198	13.846	11.808	21.768
NDAJDAOJ_04411	apt	adenine phosphoribosyltransferase	0	1.46489	0.000391031	5.21685	5.06922e-05	404	812	562	2927	722	1045	892	618	721	889	554	688	359	509	504	879	665	1070	731	755	499	300	321	883	468	262	317	25.272	42.107	34.904	131.184	52.21	47.095	46.937	46.446	60.763	35.824	36.431	28.826	25.231	28.621	33.145
NDAJDAOJ_00682		tRNA-Tyr	0	1.16026	0.000399075	5.12146	5.18202e-05	678.6	449.661	580.16	1252.16	694.699	1245.7	645.62	532.076	421.821	854.991	703.533	1242.55	544.983	673.273	636.4	428.116	498.379	945.147	534.808	702.79	430.263	335.028	388.105	649.205	389.812	256.443	360.977	42.45	23.318	36.032	56.12	50.235	56.14	33.973	39.989	35.55	34.453	46.264	52.061	38.302	37.858	41.852
NDAJDAOJ_01321	yhfG	hypothetical protein	0	-1.29329	0.000401384	3.0019	5.22056e-05	117	122	114	71	50	105	172	93	88	334	217	331	124	188	162	95	205	95	243	221	86	136	92	158	156	126	102	7.319	6.326	7.08	3.182	3.616	4.732	9.051	6.989	7.416	13.459	14.27	13.868	8.715	10.571	10.654
NDAJDAOJ_01186	uspB	Universal stress protein B	0	-1.18198	0.000405348	5.82631	5.28076e-05	877	821	979	561	522	932	983	624	529	2269	1455	2264	873	1447	1167	780	944	516	1499	1247	496	1001	793	1159	1091	1010	1061	54.861	42.574	60.803	25.143	37.747	42.002	51.725	46.897	44.582	91.434	95.679	94.859	61.356	81.364	76.746
NDAJDAOJ_03867	hyaE	protein involved in quality control of HyaA	0	-2.25954	0.000406542	1.8455	5.32775e-05	80	77	41	32	28	56	51	39	34	158	64	39	101	118	30	29	38	23	166	92	79	39	41	77	136	179	81	5.004	3.993	2.546	1.434	2.025	2.524	2.684	2.931	2.865	6.367	4.209	1.634	7.098	6.635	1.973
NDAJDAOJ_03879		hypothetical protein	0	-1.42438	0.000406542	3.25247	5.33207e-05	131	123	179	75	81	161	189	124	96	399	219	336	151	322	188	128	159	106	257	188	82	153	131	148	168	220	182	8.195	6.378	11.117	3.361	5.857	7.256	9.945	9.319	8.091	16.078	14.401	14.078	10.613	18.106	12.364
NDAJDAOJ_02014	srlE	glucitol/sorbitol PTS permease - SrlE subunit	0	1.38795	0.000413454	8.17123	5.44807e-05	3859	4700	5335	22269	9918	9685	4716	4374	2611	4531	3337	8808	3576	5180	7135	3261	3751	5798	5038	4782	3909	3714	3202	4354	4489	3045	3259	241.401	243.725	331.344	998.065	717.195	436.471	248.156	328.731	220.046	182.585	219.438	369.044	251.328	291.27	469.223
NDAJDAOJ_03008	ydjJ_1	putative oxidoreductase, Zn-dependent and NAD(P)-binding	0	1.27099	0.000432378	0.0796927	5.72509e-05	19	22	18	54	26	38	16	12	9	24	13	19	11	16	18	16	20	30	11	13	12	20	18	23	12	15	7	1.189	1.141	1.118	2.42	1.88	1.713	0.842	0.902	0.758	0.967	0.855	0.796	0.773	0.9	1.184
NDAJDAOJ_04052		hypothetical protein	0	-1.04268	0.000433762	2.96557	5.75266e-05	153	132	141	82	54	136	127	89	90	315	210	328	120	194	118	81	128	85	198	161	80	114	134	188	146	141	96	9.571	6.845	8.757	3.675	3.905	6.129	6.683	6.689	7.585	12.694	13.809	13.743	8.434	10.909	7.76
NDAJDAOJ_02853	fliA	RNA polymerase, sigma 28 (sigma F) factor	0	1.54143	0.000448891	0.480365	6.00923e-05	38	28	31	86	33	41	28	18	17	30	23	45	15	25	19	18	27	29	13	12	15	19	22	29	10	13	13	2.377	1.452	1.925	3.854	2.386	1.848	1.473	1.353	1.433	1.209	1.512	1.885	1.054	1.406	1.25
NDAJDAOJ_03543	osmB	OsmB osmotically inducible lipoprotein	0	-1.58971	0.000448891	6.58509	6.01073e-05	1557	1650	1507	587	612	1516	1540	888	1220	4853	2265	2979	1217	2063	946	1732	2100	1029	3138	2630	1088	1223	2069	3014	2038	1630	1654	97.399	85.563	93.596	26.309	44.255	68.321	81.035	66.738	102.817	195.561	148.944	124.816	85.533	116.002	62.212
NDAJDAOJ_00630	lysC	aspartate kinase III	0	-1.05924	0.000452683	5.72411	6.07116e-05	1347	1244	894	861	426	897	796	697	720	1569	755	1171	824	1044	631	645	633	728	1304	1029	685	550	1008	1532	1180	1201	789	84.262	64.509	55.524	38.589	30.805	40.425	41.886	52.383	60.679	63.226	49.648	49.063	57.912	58.704	41.497
NDAJDAOJ_00616	malK	maltose ABC transporter - ATP binding subunit	0	2.56054	0.000465325	7.62952	6.29032e-05	1726	1284	2482	13755	11027	12860	8679	6922	2509	3217	1916	9353	2144	2647	8726	4062	6191	5582	1892	1576	1916	3638	1184	2109	1985	894	1998	107.971	66.584	154.151	616.48	797.389	579.558	456.689	520.227	211.45	129.635	125.994	391.879	150.684	148.84	573.852
NDAJDAOJ_03287	lsrF	putative class I aldolase	0	-1.37876	0.000468235	3.81283	6.33964e-05	193	238	190	219	120	231	266	144	151	706	354	451	145	172	153	200	304	121	338	381	132	195	305	274	396	420	240	12.073	12.342	11.8	9.815	8.677	10.41	13.997	10.822	12.726	28.45	23.279	18.896	10.191	9.672	10.062
NDAJDAOJ_00390	treB_2	trehalose PTS permease - TreB subunit	0	2.09342	0.000470089	8.17006	6.37477e-05	2605	7835	8648	27378	7680	12721	7996	4473	3442	6200	3760	6610	2750	2888	3129	6137	3909	8070	2632	3409	4624	2292	5063	11124	2610	1900	2584	162.957	406.295	537.107	1227.04	555.36	573.293	420.75	336.171	290.08	249.841	247.254	276.951	193.275	162.391	205.774
NDAJDAOJ_02987		hypothetical protein	0	-1.54946	0.00047286	4.24576	6.42243e-05	336	443	199	187	109	264	412	178	306	712	544	598	435	543	199	251	337	149	638	386	292	257	249	311	428	368	325	21.019	22.972	12.359	8.381	7.882	11.898	21.679	13.378	25.789	28.691	35.773	25.055	30.573	30.533	13.087
NDAJDAOJ_03851	cspG	cold shock protein CspG	0	1.64809	0.000476774	5.37367	6.49712e-05	423	399	390	2139	712	1801	1249	600	772	1204	938.303	1945.56	608	791	907	451	970	1091	840	624	742	345	416.373	603	334	171	589	26.461	20.691	24.222	95.867	51.486	81.165	65.722	45.093	65.061	48.517	61.702	81.517	42.731	44.478	59.647
NDAJDAOJ_04551	prpD	2-methylcitrate dehydratase	0	-1.4166	0.000476774	2.1393	6.50609e-05	66	55	62	56	40	73	56	42	42	229	75	140	66	91	58	72	80	38	132	109	43	78	80	81	130	83	104	4.129	2.852	3.851	2.51	2.892	3.29	2.947	3.157	3.54	9.228	4.932	5.866	4.639	5.117	3.814
NDAJDAOJ_01162	gadA	glutamate decarboxylase A subunit	0	-4.81043	0.000476877	7.66324	6.51765e-05	4773.21	6500.46	1845.7	359.413	654.043	2095.79	2310.82	1538.01	2423.35	14109.7	5733.06	2115.84	8514.92	9313.59	1259.37	1781.54	1890.84	513.083	18293.7	11231.5	5336.66	203.741	5104.31	6827.02	17130.1	22974.5	10155.5	298.59	337.09	114.632	16.108	47.295	94.45	121.595	115.59	204.231	568.577	377	88.651	598.444	523.701	82.821
NDAJDAOJ_02965	yoaE	putative inner membrane protein	0	-1.08151	0.00047961	5.75089	6.57547e-05	657	1017	571	1007	534	1052	863	550	646	1847	1073	1249	1291	1199	529	645	816	658	1310	1190	760	880	701	932	1148	1401	1248	41.099	52.738	35.463	45.132	38.615	47.41	45.411	41.336	54.443	74.428	70.559	52.332	90.734	67.419	34.789
NDAJDAOJ_04049	mcbA	protein involved in colanic acid production	0	-1.59577	0.000496262	3.40615	6.87783e-05	185	263	138	62	72	176	189	129	141	487	251	246	194	312	110	91	156	101	365	261	165	194	195	219	229	190	176	11.573	13.638	8.571	2.779	5.206	7.932	9.945	9.695	11.883	19.625	16.506	10.307	13.635	17.544	7.234
NDAJDAOJ_03290	lsrD_2	Autoinducer-2 ABC transporter - membrane subunit	0	-1.56483	0.000523554	1.72841	7.35654e-05	44	57	55	43	32	67	41	32	25	188	81	82	34	53	38	50	68	30	74	86	21	51	51	89	98	120	75	2.752	2.956	3.416	1.927	2.314	3.019	2.157	2.405	2.107	7.576	5.326	3.436	2.39	2.98	2.499
NDAJDAOJ_01021		hypothetical protein	0	1.24495	0.000561165	3.80357	7.94486e-05	162	218	166	933	263	389	425	241	239	288	189	257	207	336	256	235	202	396	348	300	160	127	101	245	199	96	140	10.134	11.305	10.31	41.816	19.018	17.531	22.363	18.113	20.142	11.606	12.428	10.768	14.548	18.893	16.835
NDAJDAOJ_01172	dctR	putative DNA-binding transcriptional regulator	0	-2.2533	0.000570874	-0.0792862	8.10666e-05	15	18	7	6	8	17	17	8	11	40	26	28	23	22	9	18	17	6	39	26	10	3	10	16	38	28	31	0.938	0.933	0.435	0.269	0.578	0.766	0.895	0.601	0.927	1.612	1.71	1.173	1.616	1.237	0.592
NDAJDAOJ_03918	ompF	The Colicin A Import System	0	1.34898	0.00057148	10.0138	8.12745e-05	19473	23468	28513	59332	27704	39619	16214	13169	12692	20741	9284	16029	6992	12259	20383	13297	12152	24962	18653	16836	10722	24667	19634	23915	16978	10450	8288	1218.14	1216.97	1770.88	2659.18	2003.34	1785.5	853.181	989.725	1069.64	835.798	610.507	671.595	491.41	689.32	1340.46
NDAJDAOJ_01639	ttdT	tartrate:succinate antiporter	0	1.05732	0.000590879	1.32154	8.46632e-05	51	55	42	111	43	94	35	36	40	53	43	61	37	45	26	38	39	52	44	45	29	29	29	38	21	32	30	3.19	2.852	2.609	4.975	3.109	4.236	1.842	2.706	3.371	2.136	2.828	2.556	2.6	2.53	1.71
NDAJDAOJ_00818	fadB	dodecenoyl-CoA delta-isomerase, enoyl-CoA hydratase, 3-hydroxybutyryl-CoA epimerase, 3-hydroxyacyl-CoA dehydrogenase	0	-1.19897	0.000599937	10.384	8.63031e-05	35212	27153	24299	16789	11186	32488	15819	12231	13796	44193	18162	27523	12971	22355	14704	16450	19245	16049	29618	28413	13035	48736	29706	36983	36430	34776	21742	2202.7	1408.06	1509.15	752.459	808.887	1464.13	832.396	919.229	1162.68	1780.84	1194.32	1153.18	911.625	1257.02	966.986
NDAJDAOJ_02881	flhD	FlhDC DNA-binding transcriptional dual regulator	0	1.37351	0.00060622	2.6461	8.73784e-05	89	135	127	332	124	239	140	74	75	123	89	111	72	122	114	79	76	249	120	100	62	76	99	130	77	49	56	5.567	7.001	7.888	14.88	8.967	10.771	7.367	5.562	6.321	4.957	5.853	4.651	5.06	6.86	7.497
NDAJDAOJ_04542	lacY	lactose / melibiose:H+ symporter LacY	0	1.82199	0.000622899	5.8363	8.99153e-05	699	935	761	2804	2492	2492	1467	1291	537	867	885	2171	745	1162	2418	607	1204	1218	1025	782	717	600	413	545	585	404	626	43.726	48.486	47.264	125.671	180.203	112.306	77.194	97.026	45.256	34.937	58.197	90.962	52.36	65.339	159.016
NDAJDAOJ_03522	puuC	gamma-glutamyl-gamma-aminobutyraldehyde dehydrogenase	0	-2.10079	0.000673799	4.26725	9.8412e-05	141	174	289	425	130	264	370	127	143	351	317	771	416	562	526	250	268	152	848	1252	140	217	171	287	815	651	854	8.82	9.023	17.949	19.048	9.401	11.898	19.469	9.545	12.052	14.144	20.846	32.304	29.237	31.601	34.592
NDAJDAOJ_02585	yeiP_2	putative dehydrogenase, NAD-dependent	0	1.14171	0.000679842	5.75454	9.97294e-05	662	1214	1157	2486	1044	1533	1111	717	808	1251	658	958	574	846	850	1087	768	1564	1101	907	654	653	712	1615	734	384	486	41.412	62.954	71.859	111.419	75.494	69.087	58.461	53.887	68.095	50.411	43.269	40.139	40.342	47.57	55.899
NDAJDAOJ_02013	srlB	glucitol/sorbitol PTS permease - SrlB subunit	0	1.30751	0.00069155	6.32044	0.000101594	1043	1351	1382	6725	2613	2663	1310	1157	753	1201	1011	2467	1026	1432	1940	863	1039	1578	1463	1265	1042	1048	818	1137	1279	958	939	65.245	70.058	85.833	301.405	188.952	120.013	68.932	86.955	63.46	48.397	66.482	103.364	72.109	80.521	127.581
NDAJDAOJ_03203	mdtI	spermidine efflux transporter - MdtI subunit	0	-1.51619	0.000697088	1.89022	0.000102854	66	43	42	43	25	58	79	55	63	120	125	162	132	92	42	41	60	54	102	66	38	30	28	51	79	81	90	4.129	2.23	2.609	1.927	1.808	2.614	4.157	4.134	5.309	4.836	8.22	6.788	9.277	5.173	2.762
NDAJDAOJ_01229	ugpB	glycerol-3-phosphate / glycerol-2-phosphate ABC transporter - putative periplasmic binding protein	0	-1.35856	0.000744965	7.85698	0.000111348	4532	3581	4268	2495	2216	4051	3272	2022	2319	9592	4888	7428	2354	4650	3859	2900	3687	2082	6760	6064	1680	5329	3777	5518	6219	5707	3985	283.501	185.698	265.075	111.822	160.244	182.565	172.173	151.965	195.437	386.528	321.43	311.224	165.443	261.468	253.781
NDAJDAOJ_03842	torD	chaperone protein for trimethylamine-N-oxide oxidoreductase I	0	-1.17729	0.000747447	3.08795	0.000111878	131	130	111	128	69	196	131	83	96	210	163	223	253	240	93	101	126	104	222	189	107	108	114	157	197	250	159	8.195	6.741	6.894	5.737	4.99	8.833	6.893	6.238	8.091	8.462	10.719	9.343	17.781	13.495	6.116
NDAJDAOJ_02680	ogrK	DNA-binding transcriptional regulator, prophage P2 remnant	0	1.2397	0.000751509	1.1224	0.000112806	40	26	31	69	49	77	47	32	29	57	41	73	29	46	30	30	41	35	33	34	31	27	27	53	13	24	23	2.502	1.348	1.925	3.092	3.543	3.47	2.473	2.405	2.444	2.297	2.696	3.059	2.038	2.587	1.973
NDAJDAOJ_03849	yccM	putative 4Fe-4S membrane protein	0	1.13256	0.0007545	2.4899	0.000113416	81	73	78	229	130	197	109	77	85	116	131	233	99	131	99	51	90	112	98	97	77	66	51	75	52	57	70	5.067	3.786	4.844	10.263	9.401	8.878	5.736	5.787	7.163	4.674	8.614	9.762	6.958	7.366	6.511
NDAJDAOJ_01486	yhcC	putative Fe-S oxidoreductase	0	1.31327	0.000770792	1.42097	0.000116194	33	44	40	134	40	142	48	24	34	66	70	80	61	67	39	29	46	50	44	48	20	35	39	36	25	29	29	2.064	2.282	2.484	6.006	2.892	6.399	2.526	1.804	2.865	2.66	4.603	3.352	4.287	3.767	2.565
NDAJDAOJ_00578	acs_2	acetyl-CoA synthetase (AMP-forming)	0	-1.50095	0.000772669	9.30819	0.000116642	9930	8651	12681	7371.52	5370	9906	9573.57	5042.56	6350	23660	12733	20048.6	6263.57	12081	7271	10139	11064	5296	16446	20598.1	4336	18125.5	12271	18813.1	18682	15818.6	11232	621.175	448.61	787.587	330.381	388.318	446.431	503.761	378.977	535.155	953.425	837.31	840.011	440.215	679.311	478.166
NDAJDAOJ_00097	pdhR	PdhR DNA-binding transcriptional dual regulator	0	1.23436	0.000798136	4.66064	0.000120656	304	397	420	1580	523	934	707	260	298	565	354	461	443	559	275	489	301	621	403	476	333	258	322	585	270	265	314	19.017	20.587	26.085	70.813	37.819	42.092	37.202	19.54	25.114	22.768	23.279	19.315	31.135	31.432	18.085
NDAJDAOJ_04067		hypothetical protein	0	-1.39518	0.000812918	3.21852	0.000123931	168	182	164	75	68	133	158	141	113	276	211	356	253	248	107	121	174	83	210	228	109	175	106	171	156	170	168	10.509	9.438	10.186	3.361	4.917	5.994	8.314	10.597	9.523	11.122	13.875	14.916	17.781	13.945	7.037
NDAJDAOJ_00423	cycA	serine / alanine / glycine / cycloserine:H+symporter	0	-1.20882	0.000815569	9.1639	0.000125205	10476	11145	9783	9878	5801	9973	7192	5375	7056	17605	9002	12692	5093	9666	6921	7799	8266	5610	14937	14726	5196	19684	10147	13351	17309	16658	9136	655.33	577.94	607.599	442.718	419.485	449.45	378.443	403.962	594.655	709.427	591.963	531.779	357.945	543.517	455.149
NDAJDAOJ_01420		hypothetical protein	0	-2.15476	0.000860346	1.97759	0.000132812	77	60	69	27	26	67	63	14	45	209	110	137	29	138	76	37	80	31	105	102	24	84	55	115	143	119	88	4.817	3.111	4.285	1.21	1.88	3.019	3.315	1.052	3.792	8.422	7.233	5.74	2.038	7.76	4.998
NDAJDAOJ_01636	dnaG_2	DNA primase	0	1.06744	0.000863633	3.91503	0.000133504	200	298	298	630	209	420	281	168	197	361	249	387	265	313	253	332	222	427	289	316	134	183	173	392	161	103	138	12.511	15.453	18.508	28.236	15.113	18.928	14.786	12.626	16.602	14.547	16.374	16.215	18.625	17.6	16.638
NDAJDAOJ_04447	bolA	BolA DNA-binding transcriptional dual regulator	0	-1.13372	0.000872246	7.9913	0.000135579	4254	3676	4073	2763	2323	4019	4974	3042	2894	10821	6892	11397	2900	4288	4385	4261	5062	2410	6683	5481	2250	4465	3199	5005	5215	4419	4427	266.111	190.624	252.964	123.834	167.982	181.123	261.732	228.623	243.896	436.053	453.211	477.52	203.817	241.113	288.373
NDAJDAOJ_00505	cadA	lysine decarboxylase 1	0	-1.51025	0.000874833	3.44953	0.000136534	145	161	85	113	74	279	174	127	150	540	211	219	326	438	144	121	127	132	417	368	193	102	87	132	286	284	260	9.071	8.349	5.279	5.065	5.351	12.574	9.156	9.545	12.641	21.76	13.875	9.176	22.912	24.629	9.47
NDAJDAOJ_03890	rmf	ribosome modulation factor	0	-1.01724	0.000886579	8.67188	0.000139131	5952	6450	5169	4717	4709	9451	7451	3912	4590	11763	8421	12194	5370	7402	5490	5645	6979	4437	10109	8705	4363	9751	6273	9044	10030	9559	6785	372.33	334.474	321.034	211.409	340.519	425.925	392.072	294.009	386.829	474.012	553.757	510.913	377.413	416.213	361.042
NDAJDAOJ_03866	hyaF	protein involved in nickel incorporation into hydrogenase 1 proteins	0	-1.94808	0.000898495	2.48925	0.000141384	123	175	60	49	46	59	106	72	98	247	110	76	121	134	40	66	62	45	215	140	118	59	87	113	135	172	112	7.694	9.075	3.726	2.196	3.326	2.659	5.578	5.411	8.259	9.953	7.233	3.184	8.504	7.535	2.631
NDAJDAOJ_00514	dcuB	dicarboxylate transporter DcuB	0	1.66435	0.000924599	6.47615	0.000145688	601	574	721	5602	3452	4227	3927	1876	646	1767	1565	3224	2716	2737	1890	1286	2164	1663	1931	1869	1282	686	360	813	1070	620	1448	37.596	29.766	44.78	251.074	249.623	190.497	206.639	140.992	54.443	71.205	102.913	135.082	190.885	153.901	124.293
NDAJDAOJ_00515	fumB	fumarase B monomer	0	1.51701	0.000929168	8.00796	0.000146607	2102	1702	2475	15527	10684	13898	8421	5399	1752	5976	3585	5896	6424	6333	4857	3591	6421	4529	5404	5880	3260	3059	1177	2452	3957	2450	3786	131.491	88.26	153.716	695.898	772.586	626.337	443.113	405.765	147.652	240.814	235.746	247.035	451.49	356.103	319.413
NDAJDAOJ_00504	cadB	cadaverine:H+ symporter / lysine:cadaverine antiporter	0	-1.69412	0.00093818	1.43239	0.000148228	37	26	28	31	22	51	57	58	21	111	51	90	91	112	34	22	42	31	95	106	48	9	15	36	68	86	78	2.315	1.348	1.739	1.389	1.591	2.298	2.999	4.359	1.77	4.473	3.354	3.771	6.396	6.298	2.236
NDAJDAOJ_03323	ddpB	YddR	0	-1.27576	0.000939409	2.97305	0.000148623	142	178	187	79	61	134	113	66	93	270	116	179	89	133	80	136	128	83	179	220	70	200	195	265	199	169	98	8.883	9.23	11.614	3.541	4.411	6.039	5.946	4.96	7.838	10.88	7.628	7.5	6.255	7.479	5.261
NDAJDAOJ_04269		hypothetical protein	0	-1.06996	0.000945857	4.16504	0.000150046	325	413	317	309	187	407	314	138	159	462	344	485	225	326	204	288	273	176	347	357	110	422	356	430	432	509	372	20.33	21.417	19.688	13.849	13.522	18.342	16.523	10.371	13.4	18.617	22.621	20.321	15.813	18.331	13.416
NDAJDAOJ_03598	tdk	thymidine kinase / deoxyuridine kinase	0	1.28108	0.000947088	2.58526	0.000150444	90	110	113	288	105	146	129	59	74	147	94	173	65	87	98	115	110	192	146	86	56	81	92	191	53	37	59	5.63	5.704	7.018	12.908	7.593	6.58	6.788	4.434	6.236	5.924	6.181	7.248	4.568	4.892	6.445
NDAJDAOJ_03325	ddpD	YddP	0	-1.09053	0.000974467	2.6564	0.000155208	69	135	108	80	51	109	109	54	75	205	114	165	118	114	71	97	95	85	130	159	64	119	164	171	153	111	93	4.316	7.001	6.708	3.585	3.688	4.912	5.736	4.058	6.321	8.261	7.497	6.913	8.293	6.41	4.669
NDAJDAOJ_03324	ddpC	YddQ	0	-1.09588	0.000988721	2.94726	0.000158111	121	179	142	92	43	144	131	77	87	229	123	162	109	170	115	116	150	87	156	193	80	172	194	235	188	117	100	7.569	9.282	8.819	4.123	3.109	6.49	6.893	5.787	7.332	9.228	8.088	6.788	7.661	9.559	7.563
NDAJDAOJ_00008	metN	L-methionine / D-methionine ABC transporter - ATP binding subunit	0	-1.36876	0.00105011	5.51372	0.000168823	429	460	429	911	557	846	795	530	622	3282	1411	1978	1573	1484	561	447	566	506	976	600	645	287	305	563	877	1887	1657	26.836	23.854	26.644	40.83	40.278	38.126	41.833	39.832	52.42	132.254	92.786	82.876	110.553	83.445	36.893
NDAJDAOJ_00614	malM	maltose regulon periplasmic protein	0	2.6315	0.00105485	6.53597	0.000169811	661	752	724	11941	4720	6861	3486	3281	746	1143	818	4754	973	1286	5919	1652	3224	2505	1139	908	832	1258	582	771	1007	600	1002	41.349	38.996	44.966	535.179	341.315	309.203	183.433	246.586	62.87	46.059	53.791	199.187	68.384	72.311	389.254
NDAJDAOJ_01611	sstT_2	serine / threonine:Na+ symporter	0	-1.17885	0.00106092	7.73686	0.000171013	3144	3417	2880	3739	1940	4119	2879	2130	2544	6504	3830	5514	2656	4854	2851	2723	3124	2042	6070	5966	1939	6658	2852	4086	5413	5884	4057	196.674	177.193	178.87	167.577	140.286	185.63	151.493	160.082	214.399	262.091	251.857	231.03	186.668	272.939	187.492
NDAJDAOJ_04549	codB	cytosine transporter	0	1.99601	0.00108571	5.55267	0.000175704	901	2000	1564	3373	1378	1782	754	645	745	1411	317	468	192	340	424	1516	567	1565	735	901	454	676	918	2644	608	334	234	56.362	103.713	97.136	151.173	99.647	80.309	39.675	48.475	62.786	56.859	20.846	19.609	13.494	19.118	27.884
NDAJDAOJ_04278	fepD	ferric enterobactin ABC transporter - membrane subunit	0	-1.08938	0.00114582	2.70395	0.000187387	87	78	93	87	40	113	175	112	114	274	165	265	125	137	102	79	148	77	140	138	110	45	55	113	100	118	132	5.442	4.045	5.776	3.899	2.892	5.093	9.208	8.417	9.608	11.041	10.85	11.103	8.785	7.703	6.708
NDAJDAOJ_03037	astA	arginine succinyltransferase	0	-1.49234	0.00114828	7.41121	0.000188035	2786	2325	3058	2030	1471	3012	2607	1455	1691	6469	3298	5630	1711	3129	2022	2614	3184	1260	4692	5276	1154	4100	3297	4450	5441	4566	3014	174.279	120.566	189.925	90.982	106.372	135.741	137.18	109.351	142.511	260.681	216.873	235.89	120.252	175.943	132.974
NDAJDAOJ_02015		hypothetical protein	0	1.35033	0.00114954	6.27534	0.000188485	990	1386	1241	6780	2924	2444	1431	1245	636	1141	1047	2594	1169	1303	1850	844	954	1317	1366	1279	955	1020	727	998	1164	950	988	61.93	71.873	77.076	303.87	211.442	110.143	75.299	93.569	53.6	45.979	68.85	108.685	82.159	73.267	121.662
NDAJDAOJ_01165	mdtF	MdtEF-TolC multidrug efflux transport system - permease subunit	0	-2.67295	0.00118329	6.01884	0.000196543	1229	1806	670	508	460	1043	665	503	564	2973	1610	1027	2601	2486	522	701	713	311	3022	1971	1326	176	1117	1496	2670	3412	2560	76.881	93.653	41.612	22.768	33.264	47.005	34.992	37.803	47.532	119.803	105.872	43.03	182.803	139.787	34.329
NDAJDAOJ_03864	appB	cytochrome bd-II terminal oxidase subunit II	0	-1.7954	0.00120028	3.77702	0.000199876	260	369	145	147	116	271	244	113	151	464	287	207	462	438	108	145	136	106	483	332	273	112	193	239	403	498	357	16.264	19.135	9.006	6.588	8.388	12.213	12.839	8.493	12.726	18.698	18.873	8.673	32.47	24.629	7.102
NDAJDAOJ_00311	fimB	regulator for fimA	0	1.19072	0.0012183	3.39695	0.000204175	157	198	257	642	195	379	169	144	132	252	147	259	105	118	126	205	191	340	157	151	98	97	187	280	140	82	133	9.821	10.268	15.962	28.774	14.101	17.08	8.893	10.822	11.124	10.155	9.667	10.852	7.38	6.635	8.286
NDAJDAOJ_04084	ybhC	outer membrane lipoprotein	0	1.03693	0.00123646	6.14107	0.000208255	1006	1971	1586	2983	1208	1767	1500	1031	1189	1713	852	1024	618	896	774	1622	1053	2018	1403	1314	926	973	1203	2133	938	514	566	62.931	102.209	98.503	133.694	87.353	79.633	78.93	77.485	100.205	69.029	56.027	42.904	43.434	50.382	50.901
NDAJDAOJ_01637	rpsU	30S ribosomal subunit protein S21	0	1.00007	0.00128976	7.15567	0.000218578	1370	2215	1767	11729	2876	4766	3412	1716	1897	3078	2274	3078	1950	2907	1794	2245	2013	3394	2652	2348	1903	1409	1445	2893	2290	1713	1905	85.701	114.862	109.744	525.677	207.971	214.788	179.539	128.967	159.872	124.034	149.536	128.964	137.05	163.46	117.98
NDAJDAOJ_00995	ilvN	acetohydroxybutanoate synthase / acetolactate synthase	0	-1.02416	0.00129819	4.05365	0.000220609	252	235	310	311	158	309	362	141	182	486	279	373	214	383	183	322	264	203	407	455	179	300	222	273	420	335	342	15.764	12.186	19.253	13.939	11.425	13.926	19.048	10.597	15.338	19.584	18.347	15.628	15.04	21.536	12.035
NDAJDAOJ_02051	stpA	H-NS-like DNA-binding protein with RNA chaperone activity	0	1.32163	0.00130088	0.802309	0.000221343	23	28	38	115	36	59	34	27	26	48	28	56	18	26	21	34	32	31	30	33	22	18	8	36	25	12	19	1.439	1.452	2.36	5.154	2.603	2.659	1.789	2.029	2.191	1.934	1.841	2.346	1.265	1.462	1.381
NDAJDAOJ_00580	actP	acetate / glycolate transporter	0	-1.42095	0.00131822	8.83335	0.000224857	6370	6371	9603	6072	3936	6834	8320	3650	4821	15108	8482	12929	4289	7141	5202	8515	8575	4033	11144	14093	3096	11258	11045	14206	13989	11404	7341	398.478	330.377	596.42	272.138	284.622	307.986	437.798	274.318	406.297	608.805	557.768	541.709	301.439	401.537	342.102
NDAJDAOJ_01234		hypothetical protein	0	-1.10385	0.0013413	5.65898	0.000229937	781	666	705	445	454	767	1009	706	542	2261	1352	2175	762	1263	1142	585	1102	509	1373	1064	550	814	624	947	906	673	916	48.856	34.536	43.786	19.944	32.83	34.566	53.094	53.06	45.678	91.111	88.906	91.13	53.555	71.018	75.102
NDAJDAOJ_00577	acs_1	acetyl-CoA synthetase (AMP-forming)	0	-1.28341	0.00135761	10.0422	0.000233313	18508	16887	21871	13701.5	9096	16888	14945.4	8230.44	10885	37567	20064	30929.4	9648.43	18250	12766	16662	18350	9008	27515	31335.9	7975	31893.5	21793	32410.9	28256	24623.4	16288	1157.78	875.699	1358.36	614.082	657.754	761.086	786.427	618.564	917.349	1513.83	1319.39	1295.9	678.109	1026.19	839.537
NDAJDAOJ_00979	yidP	putative DNA-binding transcriptional regulator	0	1.23842	0.00136279	-0.124088	0.000234493	9	15	16	42	28	29	15	12	12	20	15	22	15	12	16	11	13	16	22	19	15	13	7	15	15	7	7	0.563	0.778	0.994	1.882	2.025	1.307	0.789	0.902	1.011	0.806	0.986	0.922	1.054	0.675	1.052
NDAJDAOJ_02228	upp	uracil phosphoribosyltransferase	0	1.45321	0.00136302	7.17367	0.000234822	1903	3878	3515	9404	3619	4352	3316	1735	2040	2965	1371	1877	1260	1765	1892	3569	2076	4962	2601	2472	1527	1356	2245	5494	2030	1052	1259	119.043	201.099	218.308	421.474	261.699	196.13	174.488	130.395	171.924	119.48	90.156	78.644	88.555	99.245	124.425
NDAJDAOJ_01349	bfr	bacterioferritin monomer	0	-1.20962	0.0014237	7.3822	0.000245581	2222	2569	2336	1405	1065	3207	3605	1313	2069	6276	4060	4863	2962	5116	1807	2110	2674	1948	5522	3989	2232	3657	3251	3850	2885	2441	3146	138.998	133.219	145.083	62.97	77.013	144.529	189.695	98.679	174.368	252.903	266.982	203.754	208.175	287.671	118.835
NDAJDAOJ_00714		hypothetical protein	0	1.03561	0.00146097	0.361811	0.000252322	22	25	12	56	32	48	28	22	17	35	28	40	16	20	14	18	15	24	25	19	16	11	12	21	12	15	20	1.376	1.296	0.745	2.51	2.314	2.163	1.473	1.653	1.433	1.41	1.841	1.676	1.125	1.125	0.921
NDAJDAOJ_03777	pyrC	dihydroorotase	0	1.33536	0.00148079	7.43353	0.000256376	4065	5619	5068	7364	3985	5720	2763	2434	2506	4992	1367	1912	986	1542	1976	3602	2364	4848	2768	3466	1832	3427	3486	7018	2543	1512	1014	254.288	291.381	314.762	330.044	288.165	257.781	145.389	182.929	211.197	201.162	89.893	80.11	69.298	86.706	129.949
NDAJDAOJ_03288	lsrB	Autoinducer-2 ABC transporter - periplasmic binding protein	0	-1.4596	0.00149168	3.92916	0.000258579	228	243	245	167	133	266	245	132	130	992	433	484	119	217	186	208	358	155	408	430	112	234	349	342	441	410	246	14.263	12.601	15.216	7.485	9.618	11.988	12.892	9.921	10.956	39.975	28.474	20.279	8.364	12.202	12.232
NDAJDAOJ_02546	napD	signal peptide-binding chaperone for NapA	0	2.98205	0.00156274	-2.45287	0.000273562	5	16	3	20	10	19	4	0	2	3	1	2	1	1	1	2	2	3	5	1	0	2	10	5	2	0	2	0.313	0.83	0.186	0.896	0.723	0.856	0.21	0	0.169	0.121	0.066	0.084	0.07	0.056	0.066
NDAJDAOJ_03328	bdm	biofilm-dependent modulation protein	0	-1.88497	0.00160434	-1.58166	0.000285293	2	1	4	7	4	9	11	12	6	16	30	23	0	1	0	2	5	3	10	17	14	1	2	2	21	12	22	0.125	0.052	0.248	0.314	0.289	0.406	0.579	0.902	0.506	0.645	1.973	0.964	0	0.056	0
NDAJDAOJ_01133	dppB	dipeptide ABC transporter - putative membrane subunit	0	-1.42701	0.00180009	6.57633	0.000326512	1457	2314	1943	1516	504	1037	1516	776	1367	2372	1753	2231	1957	2463	871	1739	1639	735	2146	2822	1086	3063	1867	2196	1930	1785	1688	91.143	119.996	120.675	67.945	36.445	46.734	79.772	58.321	115.206	95.584	115.276	93.476	137.541	138.494	57.28
NDAJDAOJ_01317	nirD	nitrite reductase, small subunit	0	1.5578	0.00181607	0.355396	0.000332623	13	20	10	110	35	60	38	16	12	35	22	35	40	39	23	8	18	17	43	17	7	15	9	17	15	10	23	0.813	1.037	0.621	4.93	2.531	2.704	2	1.202	1.011	1.41	1.447	1.466	2.811	2.193	1.513
NDAJDAOJ_00652	purD	phosphoribosylamine-glycine ligase	0	1.10664	0.00183532	6.74813	0.000336932	2820	5558	4497	3681	1775	3435	1362	1006	1125	3132	1074	1463	1022	1029	920	3061	1473	2278	1168	1259	1031	3588	2447	6142	1147	810	900	176.406	288.218	279.298	164.977	128.355	154.804	71.668	75.607	94.811	126.21	70.625	61.298	71.828	57.86	60.502
NDAJDAOJ_04164	kdpA	K+ transporting ATPase - K+ channel forming subunit	0	1.07309	0.00184287	-0.0277429	0.000339284	18	20	11	44	22	49	14	15	9	29	19	18	12	19	10	14	10	14	15	14	15	12	14	19	15	10	12	1.126	1.037	0.683	1.972	1.591	2.208	0.737	1.127	0.758	1.169	1.249	0.754	0.843	1.068	0.658
NDAJDAOJ_00615	lamB	maltose outer membrane porin / phage lambda receptor protein	0	2.37984	0.00189453	11.0787	0.000351841	19805	11854	27647	141273	125158	130900	90352	85888	27726	35112	19016	101567	24317	28115	100113	47542	71810	56906	20511	16653	20426	40588	11469	22264	23565	10341	25258	1238.91	614.706	1717.09	6331.66	9050.48	5899.23	4754.32	6454.97	2336.65	1414.9	1250.47	4255.53	1709.04	1580.9	6583.78
NDAJDAOJ_03854	insA-2_1	IS1 protein InsA	0	1.37672	0.00189838	2.98436	0.000353455	164.3	132.956	130.361	304.935	147.595	332.845	155.702	119.071	92.7685	150.244	111.864	219.094	172.622	92.7751	197.03	77.9123	141.827	169.397	163.347	241.194	127.288	87.9859	61.5005	131.897	64.7248	53.1377	95.8807	10.278	6.895	8.096	13.667	10.673	15	8.193	8.949	7.818	6.054	7.356	9.18	12.132	5.217	12.957
NDAJDAOJ_04251	citF	citrate lyase, citrate-ACP transferase alpha subunit	0	1.27696	0.00189838	1.9462	0.00035377	79	92	39	223	134	215	71	32	32	118	62	48	66	66	21	37	66	56	72	63	56	48	59	89	59	60	46	4.942	4.771	2.422	9.995	9.69	9.689	3.736	2.405	2.697	4.755	4.077	2.011	4.639	3.711	1.381
NDAJDAOJ_01164		hypothetical protein	0	-1.45758	0.00199298	5.12397	0.000375224	468	536	702	418	258	456	519	340	438	1502	800	1305	505	1004	542	606	728	475	1145	764	356	153	579	801	779	746	650	29.276	27.795	43.6	18.734	18.657	20.55	27.31	25.553	36.913	60.526	52.607	54.678	35.492	56.455	35.644
NDAJDAOJ_00810		23S ribosomal RNA	0	-1.2926	0.00208194	9.29216	0.00039508	5804.85	7068.4	6477.97	9871.46	8170.75	10176.6	10157.3	6214.66	6325.03	14986.1	10218.3	16900.4	11568	9995.68	8422.07	9788.41	16008.1	7858.39	13205.1	10865.5	5892.77	10878	16068.3	21714.4	13459.2	32549	10280.2	363.125	366.542	402.331	442.425	590.847	458.626	534.477	467.067	533.051	603.893	671.946	708.106	813.02	562.054	553.865
NDAJDAOJ_01166	mdtE	MdtEF-TolC multidrug efflux transport system - membrane fusion protein	0	-2.77254	0.00212343	3.78513	0.000405218	305	430	161	73	86	210	163	111	135	657	298	171	405	416	79	183	162	81	789	583	293	38	300	377	627	663	358	19.079	22.298	9.999	3.272	6.219	9.464	8.577	8.342	11.377	26.475	19.596	7.165	28.464	23.392	5.195
NDAJDAOJ_02095	yfjH	CP4-57 prophage; predicted protein	0	1.16695	0.00217941	1.52171	0.000417295	31	37	33	112	68	81	60	39	49	65	57	121	30	44	47	50	51	56	55	40	46	39	50	54	41	16	27	1.939	1.919	2.05	5.02	4.917	3.65	3.157	2.931	4.13	2.619	3.748	5.07	2.108	2.474	3.091
NDAJDAOJ_00002		23S ribosomal RNA	0	-1.29241	0.002212	8.7381	0.000424007	3791.86	5005.46	4186.89	6642.62	5391.13	7068.92	6933.33	4438.48	4722.44	9829.38	6830.92	11315	7792.59	6728.99	5734.8	6580.78	11182.3	5326.7	9119.69	7472.77	3938.13	7602.83	11842.9	13935.4	9251.8	21796.6	6892.98	237.201	259.565	260.038	297.713	389.846	318.573	364.832	333.577	397.99	396.093	449.195	474.084	547.677	378.369	377.141
NDAJDAOJ_01989	hypA	accessory protein for nickel incorporation into hydrogenase 3	0	1.03012	0.00222458	1.55702	0.000427841	29	34	20	202	59	150	76	29	34	97	55	62	77	77	47	29	30	57	76	44	34	26	30	43	50	41	41	1.814	1.763	1.242	9.053	4.266	6.76	3.999	2.18	2.865	3.909	3.617	2.598	5.412	4.33	3.091
NDAJDAOJ_03865	appC	cytochrome bd-II terminal oxidase subunit I	0	-1.3644	0.00223767	4.16744	0.000430834	331	441	199	220	146	383	271	190	249	665	334	320	430	546	164	189	206	155	572	460	343	156	277	354	439	495	365	20.706	22.869	12.359	9.86	10.558	17.261	14.26	14.28	20.985	26.797	21.964	13.408	30.221	30.701	10.785
NDAJDAOJ_01412		23S ribosomal RNA	0	-1.28282	0.00227122	8.8395	0.000442585	3842.84	5955.38	4364.17	7237.54	5817.33	7577	7873.98	4434.71	4959.5	10700.7	7968.38	11414.7	8237.66	7427.9	5490.58	6925.2	11762.3	6039.3	9325.54	7535	4351.41	8507.51	12189.2	16921.7	9917.85	24005.8	7209.31	240.39	308.825	271.048	324.376	420.665	341.47	414.329	333.294	417.969	431.205	523.993	478.262	578.958	417.669	361.08
NDAJDAOJ_01726	glcE	glycolate oxidase, predicted FAD-binding subunit	0	-1.03417	0.00227122	9.16439	0.000441704	17023	20380	14268	4712	4155	9206	7904	6489	8432	14131	6931	9453	7938	10179	5678	9962	6884	8002	12754	12158	6880	23723	14393	18869	11062	9170	5701	1064.88	1056.83	886.152	211.185	300.458	414.884	415.908	487.685	710.619	569.435	455.776	396.069	557.897	572.363	373.405
NDAJDAOJ_03011	ydjH	putative kinase	0	1.12103	0.00227122	1.12295	0.000442621	28	43	31	125	40	66	37	18	29	67	27	56	29	29	28	21	40	34	49	31	32	42	46	59	34	18	19	1.752	2.23	1.925	5.602	2.892	2.974	1.947	1.353	2.444	2.7	1.775	2.346	2.038	1.631	1.841
NDAJDAOJ_00067	folK	6-hydroxymethyl-7,8-dihydropterin pyrophosphokinase	0	1.35351	0.00228257	1.89375	0.000446293	55	125	82	153	61	118	43	51	33	77	64	78	79	70	38	50	50	94	91	84	35	64	64	103	41	38	15	3.441	6.482	5.093	6.857	4.411	5.318	2.263	3.833	2.781	3.103	4.209	3.268	5.552	3.936	2.499
NDAJDAOJ_00526		hypothetical protein	0	-1.56618	0.00232806	0.692561	0.000457671	14	25	21	31	15	15	22	23	23	40	32	60	49	56	14	26	19	19	47	32	16	23	15	31	41	53	31	0.876	1.296	1.304	1.389	1.085	0.676	1.158	1.729	1.938	1.612	2.104	2.514	3.444	3.149	0.921
NDAJDAOJ_00583	yjcD	putative permease	0	1.71879	0.00233515	6.11285	0.000460059	1453	2817	2103	4254	1729	2301	1124	967	1286	2235	446	640	334	409	666	2453	1023	2219	1031	1344	717	1333	1141	3209	925	551	342	90.893	146.079	130.612	190.658	125.028	103.698	59.145	72.676	108.38	90.064	29.329	26.815	23.474	22.998	43.798
NDAJDAOJ_03766	flgB	flagellar basal-body rod protein FlgB	0	3.31149	0.00240383	-0.919034	0.000478715	7	15	17	91	45	26	14	11	7	12	4	15	2	9	16	1	9	7	2	4	8	3	11	25	2	4	3	0.438	0.778	1.056	4.078	3.254	1.172	0.737	0.827	0.59	0.484	0.263	0.628	0.141	0.506	1.052
NDAJDAOJ_03643	ycgR	molecular brake that regulates flagellar motility in response to c-di-GMP	0	1.09852	0.0024262	0.778665	0.00048492	31	29	22	61	30	50	38	27	29	49	46	57	22	30	26	17	37	30	29	38	18	29	17	21	18	12	15	1.939	1.504	1.366	2.734	2.169	2.253	2	2.029	2.444	1.975	3.025	2.388	1.546	1.687	1.71
NDAJDAOJ_02190	suhB	inositol monophosphatase	0	1.1637	0.00244293	5.62715	0.000489107	638	625	776	2479	941	1420	1108	840	926	1545	931	1353	729	717	866	1126	945	1424	810	990	519	297	385	1014	576	286	667	39.91	32.41	48.196	111.105	68.046	63.995	58.303	63.131	78.04	62.259	61.222	56.689	51.235	40.317	56.951
NDAJDAOJ_00259	mdoB	Phosphoglycerol transferase I	0	1.0862	0.00257579	6.18495	0.00052065	1128	2416	1615	3059	1296	2011	1095	983	1120	1625	958	1298	584	1014	772	1611	938	1917	1610	1507	777	1028	1239	2573	1087	612	462	70.562	125.285	100.304	137.1	93.717	90.629	57.619	73.878	94.39	65.482	62.997	54.385	41.045	57.017	50.769
NDAJDAOJ_01167	gadE	GadE DNA-binding transcriptional activator	0	-3.43745	0.00257911	3.53648	0.000522421	123	233	89	35	75	209	163	76	154	615	412	362	382	531	114	146	189	48	768	328	197	7	339	269	701	603	553	7.694	12.083	5.528	1.569	5.423	9.419	8.577	5.712	12.979	24.783	27.093	15.167	26.848	29.858	7.497
NDAJDAOJ_01230	ugpA	glycerol-3-phosphate / glycerol-2-phosphate ABC transporter - putative membrane subunit	0	-1.29428	0.00257911	3.44383	0.000521876	227	244	238	125	110	155	124	101	134	411	192	273	98	194	121	181	158	109	266	332	69	271	227	356	288	267	141	14.2	12.653	14.782	5.602	7.954	6.985	6.525	7.591	11.293	16.562	12.626	11.438	6.888	10.909	7.957
NDAJDAOJ_01763		hypothetical protein	0	1.22219	0.00265985	1.20278	0.000541044	49	35	43	93	38	85	45	38	30	56	49	82	39	39	50	24	29	38	47	37	35	20	16	51	20	14	33	3.065	1.815	2.671	4.168	2.748	3.831	2.368	2.856	2.528	2.257	3.222	3.436	2.741	2.193	3.288
NDAJDAOJ_02226	purN	phosphoribosylglycinamide formyltransferase 1	0	1.43836	0.00267032	5.15955	0.000544313	638	1322	991	1642	725	1218	495	479	605	1183	321	407	234	381	348	956	410	1029	629	700	365	702	583	1656	421	261	244	39.91	68.554	61.549	73.592	52.427	54.891	26.047	36	50.987	47.671	21.109	17.053	16.446	21.424	22.886
NDAJDAOJ_04163	ybfA	hypothetical protein	0	1.82332	0.0027164	2.39252	0.000554864	49	80	33	298	212	270	258	67	60	69	150	231	115	104	101	76	117	128	84	58	84	25	34	76	60	31	73	3.065	4.149	2.05	13.356	15.33	12.168	13.576	5.035	5.057	2.78	9.864	9.679	8.082	5.848	6.642
NDAJDAOJ_01170	hdeB	acid stress chaperone	0	-3.54823	0.00275543	8.15702	0.000564599	5018	8074	2823	641	1147	4618	3830	2241	4429	16492	8658	4599	9670	12655	2331	3398	3354	1038	17975	10915	7453	331	7657	9398	14724	12193	11301	313.903	418.689	175.33	28.729	82.942	208.118	201.535	168.424	373.26	664.576	569.342	192.692	679.625	711.587	153.295
NDAJDAOJ_01861	yqeG	YqeG STP transporter	0	1.04423	0.00284163	4.19285	0.000584684	247	516	391	726	272	510	318	203	313	531	217	320	166	238	194	486	298	497	352	328	249	271	308	634	237	138	130	15.451	26.758	24.284	32.538	19.669	22.984	16.733	15.257	26.379	21.398	14.27	13.408	11.667	13.383	12.758
NDAJDAOJ_02659	thiM	hydroxyethylthiazole kinase	0	1.08735	0.00300198	3.18225	0.000626	154	117	168	322	141	317	222	176	117	246	208	333	115	122	195	110	170	265	140	148	121	82	102	141	93	69	89	9.634	6.067	10.434	14.432	10.196	14.286	11.682	13.227	9.86	9.913	13.678	13.952	8.082	6.86	12.824
NDAJDAOJ_03608	narJ	molybdenum cofactor assembly chaperone subunit (delta subunit) of nitrate reductase 1	0	-1.90446	0.00308767	4.68411	0.000647161	393	537	185	527	313	688	346	231	192	1166	404	229	771	806	231	203	263	181	1128	852	427	101	328	429	1346	1890	877	24.584	27.847	11.49	23.619	22.634	31.006	18.207	17.361	16.181	46.986	26.567	9.595	54.187	45.321	15.191
NDAJDAOJ_02616	yohK	putative seritonin transporter	0	-1.24235	0.00321884	3.7887	0.000679456	153	127	160	164	121	259	348	137	110	405	376	650	547	564	283	135	285	118	337	280	160	166	152	214	270	271	347	9.571	6.586	9.937	7.35	8.75	11.672	18.312	10.296	9.27	16.32	24.725	27.234	38.444	31.714	18.611
NDAJDAOJ_00950	purP	adenine:H+ symporter	0	1.21674	0.00326818	6.62104	0.000691266	1635	3314	2454	4850	1991	2821	1548	1375	1626	2992	1034	1360	783	946	1031	2953	1495	2476	1589	1823	1121	1227	1378	3874	1243	801	810	102.278	171.852	152.412	217.37	143.974	127.133	81.456	103.339	137.034	120.568	67.995	56.982	55.031	53.193	67.802
NDAJDAOJ_03835		hypothetical protein	0	-1.33972	0.00331964	5.86472	0.000702858	1555	986	1046	397	559	1230	1010	634	554	2222	1644	2203	1066	1155	778	614	943	545	1468	1109	673	508	1146	1378	1101	1256	1165	97.274	51.13	64.965	17.793	40.423	55.432	53.146	47.649	46.689	89.54	108.108	92.303	74.92	64.945	51.164
NDAJDAOJ_02873	yecJ	hypothetical protein	0	1.10431	0.00332428	3.29526	0.000705257	145	129	149	394	132	295	204	156	152	306	145	358	126	164	215	122	185	248	157	188	121	148	131	186	77	58	138	9.071	6.689	9.254	17.659	9.545	13.295	10.734	11.724	12.81	12.331	9.535	15	8.856	9.222	14.139
NDAJDAOJ_03286	lsrG	Autoinducer 2-degrading protein	0	-1.07543	0.00336155	1.49758	0.000714597	25	36	39	46	25	43	65	41	39	157	82	105	29	41	26	48	55	40	59	76	24	32	59	46	68	66	38	1.564	1.867	2.422	2.062	1.808	1.938	3.42	3.081	3.287	6.327	5.392	4.399	2.038	2.305	1.71
NDAJDAOJ_03308	ydeN	putative sulfatase	0	1.03253	0.0034068	8.82032	0.000726397	5675	6103	7156	19719	6915	14632	11120	7163	5101	12031	6299	12955	5476	8123	10168	5946	9195	10135	7870	7440	5928	10963	5242	6666	5331	3141	5187	355.002	316.48	444.442	883.778	500.041	659.416	585.134	538.34	429.894	484.812	414.216	542.798	384.863	456.754	668.683
NDAJDAOJ_00387	mgtA	Mg2+ / Ni2+ transporting ATPase	0	1.13413	0.00349259	9.94422	0.000746924	27211	29009	43555	34798	22667	33633	9588	11402	11652	22062	7611	15460	6415	13914	10221	22566	12883	28029	10274	13995	6704	24585	27734	56449	11609	9767	8266	1702.19	1504.3	2705.1	1559.6	1639.11	1515.73	504.521	856.925	981.989	889.03	500.492	647.755	450.858	782.381	672.169
NDAJDAOJ_00334	fecI_1	RNA polymerase, sigma 19 factor	0	-1.05168	0.00352135	1.70822	0.000753825	37	36	45	38	37	55	67	59	57	156	57	104	32	53	42	52	53	51	93	81	40	26	51	76	65	59	61	2.315	1.867	2.795	1.703	2.676	2.479	3.526	4.434	4.804	6.286	3.748	4.357	2.249	2.98	2.762
NDAJDAOJ_03611	narK	nitrate:nitrite antiporter NarK	0	1.02558	0.00356434	3.73307	0.000765144	149	234	114	873	377	609	258	154	130	272	305	332	366	368	150	136	169	153	345	296	278	66	107	165	192	226	207	9.321	12.134	7.08	39.127	27.262	27.446	13.576	11.574	10.956	10.961	20.057	13.91	25.723	20.693	9.865
NDAJDAOJ_02432	argT	lysine / arginine / ornithine ABC transporter - periplasmic binding protein	0	-1.08347	0.00359917	7.57982	0.000777391	3309	2879	3016	3158	2128	3984	2622	1700	1825	6172	3699	5562	1939	3671	2996	2582	3179	1681	4849	4499	1389	5670	3156	3900	5421	5080	3458	206.996	149.295	187.317	141.537	153.881	179.546	137.97	127.765	153.805	248.712	243.243	233.041	136.276	206.419	197.027
NDAJDAOJ_02187	csiE_1	stationary phase inducible protein	0	-1.37991	0.00365678	5.99753	0.000792951	1682	1457	1215	778	771	1435	716	533	551	2193	1201	1544	673	1106	824	727	866	530	1977	1666	601	505	1465	1746	2125	2484	1062	105.218	75.555	75.461	34.869	55.753	64.671	37.676	40.058	46.436	88.371	78.977	64.692	47.3	62.19	54.189
NDAJDAOJ_03056	ydjN	putative transporter	0	1.13461	0.00374201	8.78997	0.000817019	6156	10253	10142	22547	7883	12099	10730	8386	7892	13945	3943	5885	3081	4305	5383	15379	8572	13498	7400	7115	5070	7347	4591	11791	5822	4044	3220	385.091	531.684	629.896	1010.52	570.039	545.262	564.613	630.255	665.11	561.94	259.288	246.574	216.538	242.069	354.005
NDAJDAOJ_00688		23S ribosomal RNA	0	-1.22927	0.00384039	8.88515	0.000841775	4896.79	5601.98	4654.76	7654.79	6015.01	7888.71	7365.8	4437.92	4760.69	10519.9	7630.47	13539.7	8873.63	7724.91	6223.11	7451.28	12423.3	5742.27	10126.4	8531.84	4499.78	7964.56	12584	15858.7	9914.8	23599.9	7469.96	306.321	290.499	289.096	343.077	434.96	355.518	387.588	333.535	401.214	423.919	501.772	567.297	623.655	434.37	409.253
NDAJDAOJ_02129		23S ribosomal RNA	0	-1.22927	0.00384039	8.88515	0.000841775	4896.79	5601.98	4654.76	7654.79	6015.01	7888.71	7365.8	4437.92	4760.69	10519.9	7630.47	13539.7	8873.63	7724.91	6223.11	7451.28	12423.3	5742.27	10126.4	8531.84	4499.78	7964.56	12584	15858.7	9914.8	23599.9	7469.96	306.321	290.499	289.096	343.077	434.96	355.518	387.588	333.535	401.214	423.919	501.772	567.297	623.655	434.37	409.253
NDAJDAOJ_03573	trpA	tryptophan synthase, alpha subunit	0	-1.40337	0.00386036	9.11548	0.000847797	10165	9071	10871	3126	5788	10731	11202	6350	6460	22616	10052	17819	5732	8504	6815	11708	12198	5206	10788	13174	4644	12891	9120	15313	13109	11720	8763	635.875	470.389	675.172	140.103	418.544	483.611	589.449	477.238	544.426	911.355	661.01	746.594	402.855	478.178	448.178
NDAJDAOJ_04663	dinB_2	DNA polymerase IV (Y-family DNA polymerase; translesion DNA synthesis)	0	1.20657	0.00386607	0.0282632	0.000849875	13	14	8	86	23	89	14	7	7	16	15	20	13	29	20	7	15	26	17	15	9	19	7	24	20	19	16	0.813	0.726	0.497	3.854	1.663	4.011	0.737	0.526	0.59	0.645	0.986	0.838	0.914	1.631	1.315
NDAJDAOJ_01169	hdeA	acid-resistance protein, possible chaperone	0	-3.29428	0.00387706	9.89455	0.000854771	25377	33355	10332	1770	4587	12470	13902	8497	13830	54104	27802	15981	28613	35206	8504	12607	11338	3471	52014	36755	25077	1334	25776	35166	39255	31659	28886	1587.47	1729.67	641.696	79.329	331.697	561.982	731.523	638.598	1165.54	2180.22	1828.23	669.584	2010.97	1979.62	559.253
NDAJDAOJ_03793	mdoC	protein required for succinyl modification of osmoregulated periplasmic glucans	0	1.31403	0.00387706	2.87641	0.000854089	84	172	134	345	98	163	150	121	152	203	144	203	65	82	87	184	144	225	182	179	100	61	78	244	71	38	50	5.255	8.919	8.322	15.462	7.087	7.346	7.893	9.094	12.81	8.18	9.469	8.505	4.568	4.611	5.721
NDAJDAOJ_00571	nrfF	activator of formate-dependent nitrite reductase complex	0	1.53515	0.00392246	-0.037884	0.000871596	25	30	14	59	22	33	13	6	12	21	16	20	22	17	19	14	14	6	13	15	9	23	22	19	15	9	4	1.564	1.556	0.87	2.644	1.591	1.487	0.684	0.451	1.011	0.846	1.052	0.838	1.546	0.956	1.25
NDAJDAOJ_03609	narH	nitrate reductase A, beta subunit	0	-1.9296	0.00392246	6.29138	0.000871102	1066	1635	526	1341	931	1742	1207	815	776	3512	1389	882	2599	2446	780	636	938	412	3632	2483	1437	270	1006	1251	3469	4911	2629	66.684	84.785	32.669	60.102	67.323	78.506	63.512	61.252	65.399	141.523	91.339	36.955	182.662	137.538	51.296
NDAJDAOJ_00427	yjfZ	hypothetical protein	0	1.44846	0.00403108	0.475589	0.000900762	20	22	24	59	20	50	28	24	20	43	40	55	19	22	16	17	29	35	21	21	20	9	18	32	16	4	16	1.251	1.141	1.491	2.644	1.446	2.253	1.473	1.804	1.686	1.733	2.63	2.304	1.335	1.237	1.052
NDAJDAOJ_03512	ycjM_1	putative glucosyltransferase	0	1.00126	0.00416565	-0.063043	0.000935272	13	16	12	47	37	49	13	10	7	11	14	26	14	21	15	6	11	11	20	11	8	17	21	25	13	17	16	0.813	0.83	0.745	2.106	2.676	2.208	0.684	0.752	0.59	0.443	0.921	1.089	0.984	1.181	0.986
NDAJDAOJ_02429	purF	amidophosphoribosyl transferase	0	1.48103	0.00423629	7.12379	0.00095565	2959	6223	5312	5382	2580	4104	1912	1746	2186	4146	970	1398	802	1133	1556	5197	1939	5233	2106	2566	1291	3017	3053	8649	1369	885	804	185.101	322.702	329.916	241.214	186.566	184.954	100.609	131.222	184.228	167.071	63.786	58.574	56.366	63.708	102.328
NDAJDAOJ_04317	rzpD	DLP12 prophage; predicted murein endopeptidase	0	1.52829	0.00426456	0.512133	0.000967024	11.2766	25	25.4065	86.5008	36.6942	56.6081	23.3565	28.4175	30.3592	25.0564	22.7161	40.3959	22.4349	10.2277	26.6216	20.5602	15.5506	43.1841	16.58	24.9902	16.0406	20.4301	18.0099	27.5655	14.5083	12	15.3008	0.705	1.296	1.578	3.877	2.653	2.551	1.229	2.136	2.559	1.01	1.494	1.693	1.577	0.575	1.751
NDAJDAOJ_00648		23S ribosomal RNA	0	-1.2945	0.00430722	8.95227	0.000986651	9548.77	5810.73	4990.14	8187.52	6295.55	7635.83	7918.92	5299.47	5239.71	11332.7	7564.1	11035.5	8899.03	8042.76	5837.57	7413.53	13076.1	5797.54	9915.25	8132.68	3892.89	9025.05	11233	18364.1	10643	25082.7	8125.55	597.327	301.324	309.926	366.953	455.247	344.122	416.694	398.285	441.584	456.673	497.408	462.374	625.44	452.242	383.899
NDAJDAOJ_00391	treC	trehalose-6-phosphate hydrolase	0	1.28433	0.0043085	8.76493	0.000988475	3176	8391	7268	35145	11525	17645	12727	7914	4824	9504	4998	8965	4777	5645	6796	5771	7254	9940	5923	4961	8065	3501	6254	9690	7196	5245	4884	198.676	435.127	451.398	1575.15	833.401	795.202	669.695	594.782	406.55	382.982	328.664	375.622	335.736	317.417	446.929
NDAJDAOJ_00286		hypothetical protein	0	1.10186	0.00432861	1.74016	0.000994933	55	41	39	92	63	119	60	53	40	85	82	127	52	73	53	41	60	71	88	65	34	63	45	38	32	21	37	3.441	2.126	2.422	4.123	4.556	5.363	3.157	3.983	3.371	3.425	5.392	5.321	3.655	4.105	3.485
NDAJDAOJ_03357	ansP	L-asparagine transporter	0	1.14066	0.00433375	3.86844	0.000997965	224	374	302	708	246	305	331	238	290	404	174	260	124	163	173	441	207	445	278	279	161	180	209	440	141	119	110	14.012	19.394	18.757	31.732	17.789	13.745	17.417	17.887	24.44	16.28	11.442	10.894	8.715	9.165	11.377
NDAJDAOJ_03607	narI	nitrate reductase A, gamma subunit	0	-1.60386	0.00433375	5.03288	0.000997249	500	775	251	578	423	813	491	293	307	1407	652	436	857	842	288	296	388	240	1304	838	641	141	377	608	1405	1625	904	31.278	40.189	15.589	25.905	30.588	36.639	25.836	22.021	25.873	56.698	42.875	18.268	60.232	47.345	18.94
NDAJDAOJ_04673	fadE	acyl-CoA dehydrogenase	0	-1.05166	0.00457774	10.5651	0.00106293	47120	33200	26993	15945	14157	39971	19538	15608	15781	52250	21662	30618	15181	25446	18167	19088	22153	17713	31464	28227	14749	51961	32261	39445	36046	36521	22794	2947.61	1721.63	1676.47	714.632	1023.73	1801.36	1028.09	1173.03	1329.97	2105.51	1424.47	1282.86	1066.95	1430.82	1194.72
NDAJDAOJ_04284	fes_1	enterochelin esterase	0	-2.34553	0.00466652	-2.19532	0.00108753	3	6	8	1	1	2	6	2	4	4	4	1	6	5	3	2	6	2	6	5	3	0	2	3	7	9	3	0.188	0.311	0.497	0.045	0.072	0.09	0.316	0.15	0.337	0.161	0.263	0.042	0.422	0.281	0.197
NDAJDAOJ_01171	yhiD	putative Mg(2+) transport ATPase	0	-4.19234	0.00493305	1.58692	0.00116016	58	100	25	9	6	43	65	15	37	157	119	49	181	187	13	38	27	18	209	124	63	1	50	84	224	213	141	3.628	5.186	1.553	0.403	0.434	1.938	3.42	1.127	3.118	6.327	7.825	2.053	12.721	10.515	0.855
NDAJDAOJ_03063		hypothetical protein	0	1.27809	0.00504807	2.81816	0.00119207	66	154	110	345	121	176	146	118	111	164	127	163	88	119	136	177	108	199	155	182	87	50	57	212	67	48	60	4.129	7.986	6.832	15.462	8.75	7.932	7.683	8.868	9.355	6.609	8.351	6.829	6.185	6.691	8.944
NDAJDAOJ_00312	nanC	N-acetylneuraminic acid outer membrane channel	0	2.19587	0.00521944	0.669721	0.00124309	26	19	23	192	21	60	48	25	17	84	38	78	12	25	28	9	41	38	28	21	23	18	16	24	10	7	16	1.626	0.985	1.428	8.605	1.519	2.704	2.526	1.879	1.433	3.385	2.499	3.268	0.843	1.406	1.841
NDAJDAOJ_02188	csiE_2	stationary phase inducible protein	0	-1.26381	0.00549515	7.08956	0.00131579	2775	2616	2647	1813	1537	3370	1502	1022	1147	4951	2603	3395	1679	2832	1830	1595	1966	1316	4267	3503	1107	1034	3045	3850	4198	4423	2618	173.591	135.656	164.399	81.256	111.144	151.875	79.035	76.809	96.665	199.51	171.171	142.246	118.003	159.243	120.347
NDAJDAOJ_04277	entS	enterobactin efflux transporter EntS	0	-1.45797	0.00556295	2.31953	0.00133677	76	82	119	43	37	119	78	47	84	189	108	98	83	100	54	95	77	60	92	120	63	33	84	143	116	144	89	4.754	4.252	7.391	1.927	2.676	5.363	4.104	3.532	7.079	7.616	7.102	4.106	5.833	5.623	3.551
NDAJDAOJ_02581	lpxT	protein with low undecaprenyl pyrophosphate phosphatase activity	0	1.24001	0.00557463	3.27351	0.00134195	116	186	168	572	133	246	183	181	234	221	188	319	79	115	128	224	173	330	177	176	130	80	99	238	115	63	75	7.256	9.645	10.434	25.636	9.618	11.086	9.629	13.603	19.721	8.906	12.363	13.366	5.552	6.466	8.418
NDAJDAOJ_02488	arnE	undecaprenyl-phosphate-alpha-L-Ara4N flippase - ArnE subunit	0	-1.03444	0.00624586	0.805605	0.00152751	40	34	21	24	18	29	26	25	19	66	51	54	41	41	38	10	23	23	23	40	19	26	22	24	36	38	28	2.502	1.763	1.304	1.076	1.302	1.307	1.368	1.879	1.601	2.66	3.354	2.263	2.882	2.305	2.499
NDAJDAOJ_00316		hypothetical protein	0	1.09869	0.00679575	2.73384	0.00169242	149	99	111	223	100	219	154	113	90	163	160	307	61	105	101	62	130	163	93	91	106	96	76	160	60	52	61	9.321	5.134	6.894	9.995	7.231	9.87	8.103	8.493	7.585	6.568	10.521	12.863	4.287	5.904	6.642
NDAJDAOJ_03202	mdtJ	spermidine efflux transporter - MdtJ subunit	0	-1.05399	0.00688231	4.0458	0.00171984	270	153	196	247	105	263	409	302	319	584	486	813	429	289	265	162	328	414	345	291	242	123	171	189	265	243	375	16.89	7.934	12.173	11.07	7.593	11.853	21.522	22.697	26.884	23.533	31.959	34.064	30.151	16.25	17.427
NDAJDAOJ_01168	hdeD	acid-resistance membrane protein	0	-3.1424	0.0069048	6.55843	0.00172988	2300	3122	1097	249	462	1263	1287	876	1364	5753	2850	1333	3112	3902	735	1221	1025	360	5875	3917	2569	100	2130	3314	4012	3072	2922	143.877	161.896	68.132	11.16	33.408	56.919	67.722	65.836	114.953	231.828	187.413	55.851	218.717	219.408	48.336
NDAJDAOJ_01610	sstT_1	serine / threonine:Na+ symporter	0	-1.09092	0.00690789	3.95349	0.00173213	253	313	203	243	125	224	265	174	232	498	387	450	180	259	203	217	254	129	437	473	150	520	183	304	359	319	214	15.827	16.231	12.608	10.891	9.039	10.095	13.944	13.077	19.552	20.068	25.449	18.854	12.651	14.564	13.35
NDAJDAOJ_03605		tRNA-Tyr	0	1.68804	0.00700367	4.1376	0.00176994	435.2	129.67	361.42	735.42	316.15	802.149	456.19	457.462	344.09	548.005	477.733	878.226	248.508	187.363	399.3	193.942	422.311	629.926	164.596	332.105	190.368	151.486	137.947	166.397	118.594	83.7783	217.512	27.224	6.724	22.447	32.96	22.862	36.15	24.005	34.381	28.999	22.083	31.415	36.797	17.466	10.535	26.259
NDAJDAOJ_03606		tRNA-Tyr	0	1.68804	0.00700367	4.1376	0.00176994	435.2	129.67	361.42	735.42	316.15	802.149	456.19	457.462	344.09	548.005	477.733	878.226	248.508	187.363	399.3	193.942	422.311	629.926	164.596	332.105	190.368	151.486	137.947	166.397	118.594	83.7783	217.512	27.224	6.724	22.447	32.96	22.862	36.15	24.005	34.381	28.999	22.083	31.415	36.797	17.466	10.535	26.259
NDAJDAOJ_04541	lacZ	beta-galactosidase monomer	0	1.16304	0.00700367	8.68387	0.00177406	5641	7103	6957	14451	12222	13497	10652	8887	4449	7978	6090	17084	6290	7234	12247	4742	7577	8042	5609	4276	5872	6435	3375	4898	4500	3778	4661	352.875	368.336	432.083	647.673	883.803	608.265	560.508	667.908	374.946	321.489	400.472	715.798	442.073	406.766	805.406
NDAJDAOJ_04332	emrE	multidrug efflux transporter EmrE	0	1.02241	0.00725898	1.53008	0.00185576	31	43	47	108	53	76	55	33	42	72	92	120	37	47	43	35	68	67	53	53	29	35	35	63	27	19	37	1.939	2.23	2.919	4.84	3.833	3.425	2.894	2.48	3.54	2.901	6.05	5.028	2.6	2.643	2.828
NDAJDAOJ_02617		hypothetical protein	0	-1.10132	0.00734102	1.67356	0.00188299	50	34	54	47	36	65	84	28	25	117	92	158	85	80	44	35	54	28	57	30	31	52	35	57	62	80	81	3.128	1.763	3.354	2.106	2.603	2.929	4.42	2.104	2.107	4.715	6.05	6.62	5.974	4.498	2.894
NDAJDAOJ_01939	ygcW	putative deoxygluconate dehydrogenase	0	1.18782	0.00738931	0.0448501	0.00189696	15	12	9	43	22	43	27	21	13	25	16	55	12	15	22	14	19	16	11	14	13	12	15	15	13	10	9	0.938	0.622	0.559	1.927	1.591	1.938	1.421	1.578	1.096	1.007	1.052	2.304	0.843	0.843	1.447
NDAJDAOJ_04558		tRNA-Ser	0	2.25564	0.00751855	2.61944	0.00193815	150	65	132	167	104	172	242	155	112	210	222	488	55	73	152	76	190	276	84	84	109	47	58	95	13	14	58	9.383	3.371	8.198	7.485	7.52	7.751	12.734	11.649	9.439	8.462	14.599	20.447	3.865	4.105	9.996
NDAJDAOJ_02755	plaP	putrescine:H+ symporter PlaP	0	1.67834	0.0076188	6.71193	0.00196887	1289	3496	3300	7886	2407	2668	1962	1365	1783	2411	792	989	682	1144	1389	4104	1524	4886	2151	2273	997	975	1392	4862	1334	593	723	80.634	181.29	204.955	353.439	174.056	120.238	103.24	102.587	150.265	97.156	52.081	41.438	47.932	64.327	91.346
NDAJDAOJ_00332	insB-1_1	IS1 protein InsB	0	1.21569	0.00761943	1.41719	0.0019717	29	26	21	80	35	106	59.0897	48	42	42	33.0528	47	56	68	43	82	113	143	28	35	23	26	67	90	17	19	30	1.814	1.348	1.304	3.585	2.531	4.777	3.109	3.607	3.54	1.692	2.174	1.969	3.936	3.824	2.828
NDAJDAOJ_03289	lsrD_1	Autoinducer-2 ABC transporter - membrane subunit	0	-1.29052	0.0082447	0.631333	0.00217105	24	20	19	21	14	37	21	12	15	85	44	48	17	23	17	19	39	15	31	47	10	32	20	32	55	51	21	1.501	1.037	1.18	0.941	1.012	1.667	1.105	0.902	1.264	3.425	2.893	2.011	1.195	1.293	1.118
NDAJDAOJ_00719	metL	aspartate kinase / homoserine dehydrogenase	0	-1.11961	0.00838623	7.41384	0.0022262	3722	5493	2639	2992	1593	2744	1897	2266	2776	8227	2443	2881	1865	2182	1590	2444	1595	1858	4137	3456	2786	3232	3160	4519	4945	5127	1978	232.831	284.847	163.902	134.097	115.194	123.663	99.82	170.303	233.951	331.523	160.649	120.71	131.076	122.693	104.564
NDAJDAOJ_00579		hypothetical protein	0	-1.16843	0.00851599	6.07939	0.00227153	903	912	1406	966	652	1131	1084	486	715	2354	1313	2035	612	1265	771	1231	1221	636	1738	2153	411	1834	1436	2196	2008	1387	1078	56.487	47.293	87.323	43.295	47.148	50.97	57.04	36.526	60.258	94.859	86.342	85.264	43.012	71.131	50.704
NDAJDAOJ_02591	psuK	putative pseudouridine kinase	0	1.172	0.00855707	0.337472	0.00228614	22	37	31	39	35	63	14	9	13	15	20	20	8	11	12	18	18	25	35	24	18	27	43	44	24	15	6	1.376	1.919	1.925	1.748	2.531	2.839	0.737	0.676	1.096	0.604	1.315	0.838	0.562	0.619	0.789
NDAJDAOJ_03174	cnu	H-NS- and StpA-binding protein	0	1.54239	0.00871284	0.102531	0.00233891	17	9	12	61	19	64	27	19	15	29	35	52	17	10	19	9	28	27	17	11	10	9	17	8	13	6	15	1.063	0.467	0.745	2.734	1.374	2.884	1.421	1.428	1.264	1.169	2.302	2.179	1.195	0.562	1.25
NDAJDAOJ_03385		hypothetical protein	0	-2.08194	0.00883606	-1.86397	0.00237952	2	2	1	1	2	4	6	1	4	6	6	14	9	4	9	4	3	1	11	8	2	5	6	5	7	7	7	0.125	0.104	0.062	0.045	0.145	0.18	0.316	0.075	0.337	0.242	0.395	0.587	0.633	0.225	0.592
NDAJDAOJ_00432	yjfY	hypothetical protein	0	-1.08326	0.00900441	0.788928	0.00242678	29	26	35	17	10	26	37	21	26	68	44	60	23	31	24	26	26	11	36	33	17	48	48	43	29	23	25	1.814	1.348	2.174	0.762	0.723	1.172	1.947	1.578	2.191	2.74	2.893	2.514	1.616	1.743	1.578
NDAJDAOJ_01980	pphB	protein-tyrosine-phosphatase / phosphoprotein phosphatase	0	2.08143	0.0090535	-1.48941	0.0024458	2	7	7	12	7	12	5	6	6	20	17	12	9	9	7	2	3	10	6	7	5	3	2	6	2	0	4	0.125	0.363	0.435	0.538	0.506	0.541	0.263	0.451	0.506	0.806	1.118	0.503	0.633	0.506	0.46
NDAJDAOJ_02613		hypothetical protein	0	1.49999	0.00909444	-0.667081	0.00246073	8	9	9	24	14	35	11	4	14	22	12	14	8	15	4	5	13	8	17	14	6	15	8	8	6	3	9	0.5	0.467	0.559	1.076	1.012	1.577	0.579	0.301	1.18	0.887	0.789	0.587	0.562	0.843	0.263
NDAJDAOJ_03975	ybjE	putative transporter	0	1.0158	0.00924883	3.67502	0.00250645	147	340	194	622	217	304	262	206	239	338	164	274	105	163	137	384	200	364	252	267	176	130	151	371	169	96	113	9.196	17.631	12.049	27.877	15.692	13.7	13.786	15.482	20.142	13.62	10.784	11.48	7.38	9.165	9.01
NDAJDAOJ_01642	dmlR_1	DmlR DNA-binding transcriptional regulator	0	1.20796	0.00927059	1.16718	0.00251433	27	42	37	64	36	93	34	35	32	45	50	101	32	57	42	23	42	63	46	37	27	23	30	32	18	14	26	1.689	2.178	2.298	2.868	2.603	4.191	1.789	2.63	2.697	1.813	3.288	4.232	2.249	3.205	2.762
NDAJDAOJ_01231	ugpE	glycerol-3-phosphate / glycerol-2-phosphate ABC transporter - putative membrane subunit	0	-1.02417	0.00945979	2.40995	0.00257976	87	147	151	64	52	93	65	35	56	157	90	102	67	104	36	100	79	55	127	147	55	134	138	183	112	114	72	5.442	7.623	9.378	2.868	3.76	4.191	3.42	2.63	4.719	6.327	5.918	4.274	4.709	5.848	2.367
NDAJDAOJ_00320	sgcB	putative enzyme IIB component of PTS	0	-1.01477	0.00976521	0.799589	0.00267971	38	29	35	27	22	28	22	17	17	47	22	42	22	30	32	22	20	22	54	53	11	30	33	44	50	31	29	2.377	1.504	2.174	1.21	1.591	1.262	1.158	1.278	1.433	1.894	1.447	1.76	1.546	1.687	2.104
NDAJDAOJ_02841	yedK_1	hypothetical protein	0	-1.0558	0.0101451	0.252911	0.00281641	20	18	30	19	11	18	21	16	13	25	23	31	35	28	16	10	14	18	22	28	20	10	17	19	22	31	19	1.251	0.933	1.863	0.852	0.795	0.811	1.105	1.202	1.096	1.007	1.512	1.299	2.46	1.574	1.052
NDAJDAOJ_04449	ampG	muropeptide:H+ symporter	0	1.03863	0.0101451	5.14383	0.00281479	640	1230	651	1801	641	1105	607	510	690	1117	331	424	256	333	254	806	492	746	671	782	458	689	540	1082	611	405	218	40.035	63.783	40.432	80.718	46.352	49.799	31.94	38.329	58.151	45.012	21.766	17.765	17.992	18.725	16.704
NDAJDAOJ_02677	gatR_2	negative DNA-binding transcriptional regulator of galactitol metabolism	0	1.64123	0.0106233	-0.978837	0.00298313	8	5	4	27	13	51	3	4	4	16	9	21	15	16	3	2	6	11	10	9	10	5	8	6	8	8	3	0.5	0.259	0.248	1.21	0.94	2.298	0.158	0.301	0.337	0.645	0.592	0.88	1.054	0.9	0.197
NDAJDAOJ_00335	fecI_2	RNA polymerase, sigma 19 factor	0	-2.38281	0.0111427	-2.38115	0.00316939	3	5	2	1	1	3	5	0	1	3	3	5	5	3	2	5	1	2	7	6	2	0	2	8	9	11	3	0.188	0.259	0.124	0.045	0.072	0.135	0.263	0	0.084	0.121	0.197	0.209	0.351	0.169	0.132
NDAJDAOJ_02127		16S ribosomal RNA	0	-1.23899	0.011177	7.04936	0.00318628	980.369	1957.49	1669.32	1987.46	1666.63	2267.08	2195.2	1345.48	1451.66	3137.41	1997.25	2853.56	2591.94	2007.18	1362.58	1711.89	3906.46	1738.79	2251.21	1870.43	1184.8	2734.9	4630.18	6482.06	2440.07	7280.99	2073.79	61.327	101.508	103.678	89.075	120.518	102.17	115.511	101.12	122.341	126.428	131.337	119.561	182.166	112.863	89.608
NDAJDAOJ_01770	cmtB	mannitol PTS permease (cryptic) - CmtB subunit	0	1.78503	0.0118896	-2.49987	0.00343504	2	2	4	6	5	9	3	1	5	6	7	7	2	2	1	1	1	2	3	3	2	3	1	2	3	1	0	0.125	0.104	0.248	0.269	0.362	0.406	0.158	0.075	0.421	0.242	0.46	0.293	0.141	0.112	0.066
NDAJDAOJ_00907		16S ribosomal RNA	0	-1.35838	0.0123394	7.54586	0.00358606	1537.63	2566.81	2534.23	2279.62	2499.71	2883.62	3296.03	1602.26	2463.46	4558.46	2360.48	4099.95	3522.04	2818.57	1721.4	2584.21	5777.16	2866.88	3305.02	2210.67	1731.58	4007.54	6964.95	9848.89	3220.79	11571.9	2787.8	96.187	133.106	157.395	102.169	180.76	129.955	173.437	120.419	207.612	183.692	155.223	171.783	247.535	158.487	113.205
NDAJDAOJ_04654	gpt	xanthine-guanine phosphoribosyltransferase	0	1.03965	0.0124469	4.50623	0.00361995	170	259	285	1447	416	549	720	288	344	477	379	471	295	488	348	550	356	781	627	547	337	163	201	458	340	151	276	10.634	13.431	17.701	64.853	30.082	24.742	37.886	21.645	28.991	19.222	24.923	19.734	20.733	27.44	22.886
NDAJDAOJ_03572	trpB	tryptophan synthase, beta subunit	0	-1.18992	0.0130676	9.53858	0.00384785	14582	13752	14935	4387	8880	15511	14428	7946	8550	27571	12050	20736	7723	11792	8537	15751	16221	7432	14219	17906	6069	18270	12557	22933	16267	15222	10832	912.182	713.129	927.578	196.619	642.135	699.029	759.201	597.187	720.564	1111.03	792.396	868.813	542.786	663.061	561.423
NDAJDAOJ_02162	purL_1	phosphoribosylformylglycinamide synthetase	0	1.42239	0.0135934	8.14189	0.00403455	5754	11499	9321	10153	6268	8383	4948	4445	5006	8845	1783	2143	1340	2099	3191	9563	3813	10231	4916	6267	3149	5167	5704	14363	3717	2375	1174	359.944	596.297	578.905	455.043	453.254	377.794	260.364	334.067	421.888	356.426	117.248	89.789	94.178	118.026	209.851
NDAJDAOJ_01608	ygjV_1	inner membrane protein	0	1.27395	0.0136684	0.446933	0.00406264	26	24	24	30	27	44	24	21	14	33	24	52	13	37	22	23	15	31	30	26	29	21	18	23	13	4	14	1.626	1.245	1.491	1.345	1.952	1.983	1.263	1.578	1.18	1.33	1.578	2.179	0.914	2.081	1.447
NDAJDAOJ_04352	purE	N5-carboxyaminoimidazole ribonucleotide mutase	0	1.32705	0.0139236	4.77054	0.00415928	343	724	525	1583	548	667	624	440	544	882	233	287	235	364	270	812	376	735	634	807	351	253	298	1078	386	189	183	21.456	37.544	32.607	70.948	39.627	30.059	32.835	33.068	45.846	35.542	15.322	12.025	16.516	20.468	17.756
NDAJDAOJ_03246	essQ	Qin prophage; predicted S lysis protein	0	3.24549	0.0140667	-2.58029	0.00421102	3	3	6	11	3	6	6	0	8	5	5	8	2	1	6	1	3	3	5	0	2	2	2	3	0	0	0	0.188	0.156	0.373	0.493	0.217	0.27	0.316	0	0.674	0.201	0.329	0.335	0.141	0.056	0.395
NDAJDAOJ_03093	ydiF	fused predicted acetyl-CoA:acetoacetyl-CoA transferase: alpha subunit/beta subunit	0	1.89963	0.0141561	-0.127555	0.00424985	17	25	22	47	15	31	20	17	16	26	23	37	8	4	21	8	17	32	20	14	6	10	13	16	7	1	16	1.063	1.296	1.366	2.106	1.085	1.397	1.052	1.278	1.348	1.048	1.512	1.55	0.562	0.225	1.381
NDAJDAOJ_00171	fixA	putative flavoprotein subunit required for anaerobic carnitine metabolism	0	1.39159	0.0142115	-0.583279	0.00426951	12	12	19	40	8	22	14	4	9	16	14	21	7	10	10	9	9	10	11	17	9	18	4	11	6	5	5	0.751	0.622	1.18	1.793	0.578	0.991	0.737	0.301	0.758	0.645	0.921	0.88	0.492	0.562	0.658
NDAJDAOJ_02428	cvpA	membrane protein required for colicin V production	0	1.16379	0.0149774	5.90922	0.00455071	853	1986	1499	2192	1230	1599	1289	787	979	1765	585	651	463	544	739	2112	807	1942	1066	1146	595	896	1116	2665	787	512	350	53.36	102.987	93.099	98.242	88.944	72.062	67.827	59.147	82.507	71.124	38.469	27.276	32.54	30.589	48.599
NDAJDAOJ_02996	yeaI	putative diguanylate cyclase	0	-1.16325	0.0153495	0.500417	0.00468993	18	32	22	11	17	22	37	18	18	43	43	70	16	20	17	20	32	17	29	25	15	15	19	32	19	22	37	1.126	1.659	1.366	0.493	1.229	0.991	1.947	1.353	1.517	1.733	2.828	2.933	1.125	1.125	1.118
NDAJDAOJ_00848	yigE	hypothetical protein	0	1.00631	0.0153537	1.00074	0.00469777	21	40	20	84	38	90	33	28	21	34	23	71	72	47	27	24	33	31	40	37	23	19	23	42	20	26	27	1.314	2.074	1.242	3.765	2.748	4.056	1.736	2.104	1.77	1.37	1.512	2.975	5.06	2.643	1.776
NDAJDAOJ_03592		hypothetical protein	0	1.66859	0.016825	-1.33046	0.00521612	11	7	4	14	5	13	9	9	10	16	10	21	2	9	9	5	9	7	3	4	4	6	6	3	3	2	1	0.688	0.363	0.248	0.627	0.362	0.586	0.474	0.676	0.843	0.645	0.658	0.88	0.141	0.506	0.592
NDAJDAOJ_03245		hypothetical protein	0	2.80169	0.0170412	-1.66453	0.00530309	12	3	6	10	6	13	11	6	6	11	14	22	3	2	11	2	9	7	4	13	1	4	2	3	0	0	4	0.751	0.156	0.373	0.448	0.434	0.586	0.579	0.451	0.506	0.443	0.921	0.922	0.211	0.112	0.723
NDAJDAOJ_00005		16S ribosomal RNA	0	-1.25694	0.0171832	7.12622	0.00536746	1225.02	1892.54	1552.31	1770.7	2020.86	2345.44	2285.09	1326.59	1566.99	3343.48	1918.16	2928.5	3108.53	2154.03	1389.95	1867.22	4371.81	1769.51	2476.04	1810.54	1433.54	2734.11	5457.78	6497.44	2643.06	7765.69	2086.89	76.632	98.14	96.41	79.36	146.133	105.701	120.241	99.701	132.06	134.732	126.136	122.7	218.473	121.121	91.408
NDAJDAOJ_02929	purT	phosphoribosylglycinamide formyltransferase 2	0	1.27401	0.0175645	7.11864	0.00550903	3257	5632	4885	3802	2972	4003	2439	2261	2336	4750	1023	1285	650	1002	1520	4886	1945	4547	2088	2678	1472	2783	2905	7579	1773	1039	647	203.743	292.055	303.396	170.4	214.913	180.402	128.34	169.927	196.87	191.41	67.271	53.84	45.683	56.342	99.961
NDAJDAOJ_00599	pspG	phage shock protein G	0	1.14399	0.0181666	3.99316	0.00573661	365	371	390	327	286	500	294	346	269	357	612	980	191	232	245	299	332	350	163	267	192	122	170	209	113	77	183	22.833	19.239	24.222	14.656	20.681	22.533	15.47	26.004	22.67	14.386	40.245	41.061	13.424	13.045	16.112
NDAJDAOJ_00683		tRNA-Thr	0	1.00283	0.0183606	1.04677	0.00581746	20	19	30	70	30	82	43	24	38	45	40	67	30	51	40	20	40	63	36	47	22	26	34	31	21	16	25	1.251	0.985	1.863	3.137	2.169	3.695	2.263	1.804	3.203	1.813	2.63	2.807	2.108	2.868	2.631
NDAJDAOJ_02587	setB	sugar / lactose efflux transporter SetB	0	1.08404	0.0186564	2.55342	0.00594697	90	69	122	192	90	253	130	109	114	167	137	206	103	93	89	60	118	173	71	138	70	50	45	77	55	33	100	5.63	3.578	7.577	8.605	6.508	11.402	6.841	8.192	9.608	6.73	9.009	8.631	7.239	5.229	5.853
NDAJDAOJ_01012	xanP	xanthine:H+ symporter XanP	0	1.7208	0.019207	5.29408	0.00616668	385	1465	864	2079	714	1076	908	606	1134	1737	352	394	193	273	272	2150	690	1272	835	1159	564	383	474	2387	400	254	160	24.084	75.97	53.661	93.178	51.631	48.492	47.779	45.544	95.569	69.996	23.147	16.508	13.564	15.351	17.888
NDAJDAOJ_03260		hypothetical protein	0	-1.00517	0.0197365	3.55356	0.00637123	156	213	160	108	153	293	175	106	159	631	312	297	289	297	142	91	137	107	441	322	153	123	158	200	233	294	198	9.759	11.045	9.937	4.84	11.064	13.205	9.208	7.966	13.4	25.427	20.517	12.444	20.311	16.7	9.338
NDAJDAOJ_03513	ycjM_2	putative glucosyltransferase	0	2.17002	0.0214655	-1.43712	0.00703794	6	6	10	10	15	19	6	6	3	7	10	7	4	8	6	7	3	13	8	6	5	7	6	1	4	0	4	0.375	0.311	0.621	0.448	1.085	0.856	0.316	0.451	0.253	0.282	0.658	0.293	0.281	0.45	0.395
NDAJDAOJ_02595	rihB	ribonucleoside hydrolase 2 (pyrimidine-specific)	0	1.03199	0.0223633	0.158649	0.00740416	23	23	22	38	18	41	27	23	10	32	16	30	10	17	18	22	25	23	12	17	19	10	15	13	17	5	13	1.439	1.193	1.366	1.703	1.302	1.848	1.421	1.729	0.843	1.29	1.052	1.257	0.703	0.956	1.184
NDAJDAOJ_00651	purH	AICAR transformylase / IMP cyclohydrolase	0	1.30183	0.0232415	7.73162	0.00778851	3776	8600	6695	8094	4231	5435	3449	3216	3847	7029	1544	1734	1217	1741	2389	7493	2871	7273	3837	4964	2380	3730	3660	10920	2932	1712	924	236.209	445.965	415.811	362.762	305.954	244.937	181.486	241.701	324.211	283.247	101.532	72.652	85.533	97.896	157.109
NDAJDAOJ_00813		16S ribosomal RNA	0	-1.2495	0.0232415	6.26536	0.00779507	637.175	1061.24	1112.54	1120.08	959.597	1376.56	1098.06	580.161	935.148	1657.32	966.87	1674.09	1694.74	1365.86	858.724	1096.77	2570.41	1109.59	1180.37	807.707	800.315	1343.09	2529.71	4594.91	1486.28	4655.67	1062.53	39.859	55.032	69.097	50.2	69.391	62.037	57.78	43.602	78.811	66.785	63.58	70.142	119.109	76.802	56.473
NDAJDAOJ_03856	gfcB	putative outer membrane lipoprotein	0	1.2642	0.0243032	-0.758703	0.00824442	8	8	7	34	13	31	15	15	13	18	4	19	10	9	13	5	14	13	8	9	3	4	1	15	6	10	6	0.5	0.415	0.435	1.524	0.94	1.397	0.789	1.127	1.096	0.725	0.263	0.796	0.703	0.506	0.855
NDAJDAOJ_02827	fliL	flagellar biosynthesis	0	1.05278	0.024459	-0.445785	0.00831295	11	18	10	39	13	40	10	6	10	17	12	11	13	14	10	11	10	25	11	13	8	7	2	19	10	10	9	0.688	0.933	0.621	1.748	0.94	1.803	0.526	0.451	0.843	0.685	0.789	0.461	0.914	0.787	0.658
NDAJDAOJ_01314		hypothetical protein	0	1.53972	0.0256823	-1.04334	0.00884371	8	6	8	28	9	26	15	3	5	13	9	10	4	11	9	6	7	19	8	1	6	5	13	8	8	5	2	0.5	0.311	0.497	1.255	0.651	1.172	0.789	0.225	0.421	0.524	0.592	0.419	0.281	0.619	0.592
NDAJDAOJ_02709	wcaD	putative colanic acid polymerase	0	2.12535	0.0262648	-2.01173	0.00909063	6	0	1	5	3	11	8	8	2	11	11	16	4	5	3	4	5	7	5	7	2	3	2	7	0	1	1	0.375	0	0.062	0.224	0.217	0.496	0.421	0.601	0.169	0.443	0.723	0.67	0.281	0.281	0.197
NDAJDAOJ_04252	citX	apo-citrate lyase phosphoribosyl-dephospho-CoA transferase	0	1.41005	0.0267257	-0.77345	0.00929984	19	16	7	31	26	44	12	5	5	9	10	10	12	6	7	5	4	4	7	9	13	3	7	15	12	20	2	1.189	0.83	0.435	1.389	1.88	1.983	0.631	0.376	0.421	0.363	0.658	0.419	0.843	0.337	0.46
NDAJDAOJ_03696	xisE	e14 prophage; predicted excisionase	0	1.16533	0.0271706	0.0620699	0.00948944	16	18	18	31	17	35	27	21	9	22	33	32	13	26	18	7	24	25	18	9	12	16	14	22	8	7	10	1.001	0.933	1.118	1.389	1.229	1.577	1.421	1.578	0.758	0.887	2.17	1.341	0.914	1.462	1.184
NDAJDAOJ_03574	yciG	hypothetical protein	0	-1.58244	0.0271713	0.460929	0.00949549	37	20	17	9	6	21	39	14	16	51	47	43	24	35	10	18	32	6	62	35	21	23	31	21	29	27	16	2.315	1.037	1.056	0.403	0.434	0.946	2.052	1.052	1.348	2.055	3.091	1.802	1.687	1.968	0.658
NDAJDAOJ_04353	purK	N5-carboxyaminoimidazole ribonucleotide synthetase monomer	0	1.42063	0.0272147	5.82804	0.00952806	1020	2672	1926	2389	1071	1598	892	939	1197	2290	375	468	275	338	431	2347	782	1685	966	1348	598	1118	1076	3435	680	518	221	63.806	138.56	119.619	107.072	77.447	72.017	46.937	70.571	100.879	92.28	24.66	19.609	19.327	19.006	28.344
NDAJDAOJ_04246	dpiB_1	Sensor histidine kinase DpiB	0	1.07639	0.0275177	-0.175853	0.00969279	18	23	16	24	13	31	18	11	10	17	9	33	17	19	13	13	15	11	12	22	17	11	11	14	6	5	12	1.126	1.193	0.994	1.076	0.94	1.397	0.947	0.827	0.843	0.685	0.592	1.383	1.195	1.068	0.855
NDAJDAOJ_04314	ybcW	DLP12 prophage; predicted protein	0	1.20926	0.028211	-0.333905	0.00996106	15	4	10	29	20	23	15	11	8	33	23	38	9	14	18	6	16	20	17	9	9	6	12	17	10	6	5	0.938	0.207	0.621	1.3	1.446	1.037	0.789	0.827	0.674	1.33	1.512	1.592	0.633	0.787	1.184
NDAJDAOJ_03055	ydjO	hypothetical protein	0	1.55402	0.0295523	-0.216666	0.0105229	16	25	12	35	6	24	21	15	15	18	18	17	12	19	11	41	20	29	13	16	4	10	10	26	7	1	9	1.001	1.296	0.745	1.569	0.434	1.082	1.105	1.127	1.264	0.725	1.184	0.712	0.843	1.068	0.723
NDAJDAOJ_01072	yibI	putative inner membrane protein	0	-1.2006	0.0295838	1.14765	0.0105404	34	28	46	19	19	46	24	30	23	126	59	77	42	76	64	9	36	38	66	52	19	42	20	24	54	28	47	2.127	1.452	2.857	0.852	1.374	2.073	1.263	2.255	1.938	5.077	3.88	3.226	2.952	4.273	4.209
NDAJDAOJ_03309	ydeM	putative anaerobic sulfatase maturation enzyme; predicted DNA-binding transcriptional regulator	0	1.31013	0.0302486	0.656056	0.0108224	15	30	33	157	19	69	45	22	33	31	18	34	6	16	20	26	26	42	16	19	34	22	28	35	27	22	10	0.938	1.556	2.05	7.037	1.374	3.11	2.368	1.653	2.781	1.249	1.184	1.425	0.422	0.9	1.315
NDAJDAOJ_03900	pyrD	dihydroorotate dehydrogenase, type 2	0	1.13956	0.0305398	5.02743	0.0109462	381	858	555	2016	672	828	710	516	623	840	323	325	254	310	365	998	453	1054	791	853	401	289	402	1228	579	328	201	23.834	44.493	34.47	90.354	48.594	37.315	37.36	38.78	52.504	33.849	21.24	13.617	17.852	17.431	24.004
NDAJDAOJ_01409		16S ribosomal RNA	0	-1.08352	0.0309729	7.359	0.0111542	1442.85	2062.78	1747.53	2223.25	2099.69	3766.89	2720.41	1428.61	1714.18	3856.43	2591.89	3359.86	3392.72	2626.01	1823.6	2305.59	5175.78	1933.41	2790.63	2569.12	1791.11	2933.23	5352.61	7798.87	2946.42	8700.68	2441.15	90.258	106.968	108.535	99.643	151.834	169.761	143.148	107.368	144.465	155.402	170.44	140.774	238.446	147.66	119.926
NDAJDAOJ_00356	insCD-1_1	IS2 element transposase InsAB'	0	-1.08101	0.0310008	2.85073	0.0111804	176.909	161.442	139.043	195.423	45.9386	108.619	46.7201	118.692	114.733	297.791	88.626	186.617	157.125	72.0041	123.818	74.7193	114.816	117.437	129.884	94.8105	56.7891	139.797	128.626	183.072	188.142	162.255	126.913	11.067	8.372	8.636	8.759	3.322	4.895	2.458	8.92	9.669	12	5.828	7.819	11.043	4.049	8.143
NDAJDAOJ_02773	insCD-1_4	IS2 element transposase InsAB'	0	-1.08101	0.0310008	2.85073	0.0111804	176.909	161.442	139.043	195.423	45.9386	108.619	46.7201	118.692	114.733	297.791	88.626	186.617	157.125	72.0041	123.818	74.7193	114.816	117.437	129.884	94.8105	56.7891	139.797	128.626	183.072	188.142	162.255	126.913	11.067	8.372	8.636	8.759	3.322	4.895	2.458	8.92	9.669	12	5.828	7.819	11.043	4.049	8.143
NDAJDAOJ_03700	ymfD	e14 prophage; predicted SAM-dependent methyltransferase	0	2.04708	0.0312233	-0.433945	0.0112888	7	17	10	33	5	31	21	14	14	14	27	30	12	24	13	11	11	25	15	14	12	6	4	17	10	0	7	0.438	0.882	0.621	1.479	0.362	1.397	1.105	1.052	1.18	0.564	1.775	1.257	0.843	1.35	0.855
NDAJDAOJ_02825	fliN	flagellar motor switch protein FliN	0	1.51008	0.0314537	-1.50295	0.0114364	3	5	4	30	12	17	6	6	4	9	5	4	11	6	1	4	5	6	5	6	1	6	9	4	10	1	6	0.188	0.259	0.248	1.345	0.868	0.766	0.316	0.451	0.337	0.363	0.329	0.168	0.773	0.337	0.066
NDAJDAOJ_00375	argI	ornithine carbamoyltransferase chain I	0	1.19776	0.0332959	3.9042	0.0122179	228	103	301	573.35	200	345	320	461	374	470	677	932	150	283	244	302	289	652	158	247	133	135	122	201	98	78	167	14.263	5.341	18.694	25.697	14.462	15.548	16.838	34.647	31.519	18.94	44.519	39.05	10.542	15.913	16.046
NDAJDAOJ_03610	narG	nitrate reductase A, alpha subunit	0	-1.15619	0.0334591	6.9359	0.0122992	1713	2543	1029	3276	1709	2926	1744	1135	1095	4734	2502	1819	4118	3844	1209	1044	1523	842	5079	3488	2080	477	1443	1819	3606	5326	3520	107.157	131.871	63.909	146.826	123.582	131.865	91.769	85.302	92.283	190.766	164.529	76.214	289.42	216.147	79.508
NDAJDAOJ_04218	djlB	putative chaperone	0	1.12533	0.0340139	1.51622	0.0125684	68	28	43	84	31	82	65	68	53	85	76	143	38	47	72	31	61	53	39	49	45	39	31	43	21	13	30	4.254	1.452	2.671	3.765	2.242	3.695	3.42	5.111	4.467	3.425	4.998	5.992	2.671	2.643	4.735
NDAJDAOJ_01096		hypothetical protein	0	1.57211	0.0385925	-2.21811	0.0145072	4	7	8	9	4	7	4	6	6	6	5	6	0	2	1	3	1	3	4	5	2	3	3	2	5	0	1	0.25	0.363	0.497	0.403	0.289	0.315	0.21	0.451	0.506	0.242	0.329	0.251	0	0.112	0.066
NDAJDAOJ_00297	yjiC	hypothetical protein	0	1.48596	0.0390352	-1.15436	0.0147069	6	6	4	22	5	19	8	5	13	21	20	12	6	4	8	4	9	8	9	10	4	6	6	3	4	1	7	0.375	0.311	0.248	0.986	0.362	0.856	0.421	0.376	1.096	0.846	1.315	0.503	0.422	0.225	0.526
NDAJDAOJ_04281	fepE	ferric enterobactin (enterochelin) transport	0	1.50684	0.0391628	-1.8862	0.01478	6	6	6	7	2	9	8	4	5	6	9	11	4	6	5	2	5	9	4	5	2	3	1	3	2	2	0	0.375	0.311	0.373	0.314	0.145	0.406	0.421	0.301	0.421	0.242	0.592	0.461	0.281	0.337	0.329
NDAJDAOJ_03839	yccE	hypothetical protein	0	1.10627	0.0392044	-1.30138	0.014809	7	6	8	11	4	16	11	6	5	14	10	25	5	6	6	4	3	8	9	9	7	5	2	5	5	2	2	0.438	0.311	0.497	0.493	0.289	0.721	0.579	0.451	0.421	0.564	0.658	1.047	0.351	0.337	0.395
NDAJDAOJ_00620	malG	maltose ABC transporter - membrane subunit	0	1.46878	0.039495	6.34343	0.014939	562	610	749	4268	2714	3270	3298	2671	797	1122	1023	5902	1333	1613	6246	1145	2512	1893	1214	903	899	826	399	568	987	613	1105	35.156	31.632	46.519	191.286	196.256	147.368	173.541	200.741	67.168	45.213	67.271	247.286	93.686	90.699	410.759
NDAJDAOJ_03299	ydeT	hypothetical protein	0	1.91461	0.0395256	2.17749	0.014959	77	27	142	119	55	125	144	146	150	159	220	345	38	42	105	70	156	261	53	74	43	57	37	48	13	11	42	4.817	1.4	8.819	5.333	3.977	5.633	7.577	10.973	12.641	6.407	14.467	14.455	2.671	2.362	6.905
NDAJDAOJ_02366	yfdV	YfdV AEC Transporter	0	1.06301	0.0399659	-0.57506	0.0151589	12	11	11	18	9	20	28	15	9	17	12	31	17	17	11	8	9	6	10	13	12	6	5	7	3	5	8	0.751	0.57	0.683	0.807	0.651	0.901	1.473	1.127	0.758	0.685	0.789	1.299	1.195	0.956	0.723
NDAJDAOJ_02094	yfjI_2	CP4-57 prophage; predicted protein	0	2.1142	0.0403084	-2.39601	0.0153327	5	1	2	8	2	3	3	1	7	10	4	6	1	1	3	2	6	11	5	2	2	4	4	5	0	1	0	0.313	0.052	0.124	0.359	0.145	0.135	0.158	0.075	0.59	0.403	0.263	0.251	0.07	0.056	0.197
NDAJDAOJ_03684		hypothetical protein	0	1.72627	0.0419804	-1.46306	0.0161477	1	3	6	19	7	18	11	11	5	13	7	19	2	5	3	4	7	11	4	12	7	7	0	12	3	2	3	0.063	0.156	0.373	0.852	0.506	0.811	0.579	0.827	0.421	0.524	0.46	0.796	0.141	0.281	0.197
NDAJDAOJ_00180		hypothetical protein	0	1.77188	0.0420478	-3.85735	0.0161915	1	0	0	2	1	3	2	0	1	2	1	4	1	1	1	1	2	0	1	1	0	0	0	1	0	0	0	0.063	0	0	0.09	0.072	0.135	0.105	0	0.084	0.081	0.066	0.168	0.07	0.056	0.066
NDAJDAOJ_01117	hokA	small toxic membrane polypeptide	0	1.08076	0.0426462	0.612776	0.0165129	18	11	23	46	29	47	35	18	38	57	45	80	15	23	33	20	53	31	20	35	15	17	17	17	14	8	20	1.126	0.57	1.428	2.062	2.097	2.118	1.842	1.353	3.203	2.297	2.959	3.352	1.054	1.293	2.17
NDAJDAOJ_02647	yehF	Protein YehF	0	1.22884	0.0430942	0.112262	0.0167139	18	13	20	33	17	53	21	19	16	32	24	49	14	22	19	9	38	27	20	13	9	11	12	9	15	3	17	1.126	0.674	1.242	1.479	1.229	2.389	1.105	1.428	1.348	1.29	1.578	2.053	0.984	1.237	1.25
NDAJDAOJ_00650		16S ribosomal RNA	0	-1.11802	0.0443483	7.48808	0.0173327	1625.98	2452.07	2459.03	2620.44	2375.75	3255.71	2973.61	1519.46	2120.28	4327.94	2379.18	3698.52	3826.02	2546.18	1697.37	2495.66	6027.69	2440.41	3016.86	2135.77	1663.83	3582.56	6745.38	9557.91	2848.19	10940.5	2489.92	101.714	127.156	152.725	117.444	171.796	146.724	156.471	114.196	178.69	174.403	156.453	154.963	268.9	143.171	111.625
NDAJDAOJ_00690		16S ribosomal RNA	0	-1.11802	0.0443483	7.48808	0.0173327	1625.98	2452.07	2459.03	2620.44	2375.75	3255.71	2973.61	1519.46	2120.28	4327.94	2379.18	3698.52	3826.02	2546.18	1697.37	2495.66	6027.69	2440.41	3016.86	2135.77	1663.83	3582.56	6745.38	9557.91	2848.19	10940.5	2489.92	101.714	127.156	152.725	117.444	171.796	146.724	156.471	114.196	178.69	174.403	156.453	154.963	268.9	143.171	111.625
NDAJDAOJ_02067	ypjB	hypothetical protein	0	1.83379	0.0447962	-1.51968	0.0175651	5	4	5	9	2	13	6	7	8	19	11	24	2	4	7	8	9	16	6	1	5	8	5	5	1	0	4	0.313	0.207	0.311	0.403	0.145	0.586	0.316	0.526	0.674	0.766	0.723	1.006	0.141	0.225	0.46
NDAJDAOJ_02822	fliQ	flagellar biosynthesis protein FliQ	0	1.73446	0.0498844	-2.3008	0.0199112	1	6	2	10	4	9	6	2	2	10	5	6	3	3	9	1	2	3	0	1	4	5	2	4	3	2	0	0.063	0.311	0.124	0.448	0.289	0.406	0.316	0.15	0.169	0.403	0.329	0.251	0.211	0.169	0.592
[truncated: 12 more columns]

## Sheet: 13F2
locustag	gene	function	pFree	13F2	FDR	AveExpr	P value	13F2a	13F2b	13F2c	7E2a	7E2b	7E2c	LA232a	LA232b	LA232c	LA84a	LA84b	LA84c	LL19a	LL19b	LL19c	LL34a	LL34b	LL34c	LL35a	LL35b	LL35c	LL70a	LL70b	LL70c	pFree1	pFree2	pFree3	13F2a CPM	13F2b CPM	13F2c CPM	7E2a CPM	7E2b CPM	7E2c CPM	LA232a CPM	LA232b CPM	LA232c CPM	LA84a CPM	LA84b CPM	LA84c CPM	LL19a CPM	LL19b CPM	LL19c CPM
NDAJDAOJ_04070	moaE	molybdopterin synthase large subunit	0	1.42858	5.3508e-07	4.77923	1.1409e-10	762	866	671	1013	607	1244	379	254	194	542	362	393	370	433	375	386	456	471	478	479	297	607	576	836	260	251	251	47.667	44.908	41.674	45.401	43.894	56.063	19.943	19.09	16.35	21.841	23.805	16.466	26.004	24.347	24.661
NDAJDAOJ_01602	mzrA	MzrA	0	1.48807	3.3224e-06	5.46644	1.4168e-09	1038	1206	1051	1022	618	1207	661	627	580	1297	741	1027	400	679	597	851	768	956	832	813	473	923	748	1359	445	266	360	64.932	62.539	65.275	45.805	44.689	54.395	34.782	47.123	48.88	52.265	48.727	43.03	28.113	38.18	39.261
NDAJDAOJ_01257	glpD	glycerol-3-phosphate dehydrogenase, aerobic	0	-1.46401	4.49468e-06	7.79159	3.81423e-09	2464	2364	2113	6345	2986	5013	3729	3214	2716	5919	4667	6643	4707	5648	4738	2014	3300	2122	5659	4883	2910	1922	2325	2989	5743	5543	5847	154.136	122.589	131.233	284.374	215.925	225.919	196.22	241.55	228.895	238.517	306.897	278.333	330.816	317.586	311.587
NDAJDAOJ_02163	purL_2	phosphoribosylformylglycinamide synthetase	0	2.02264	4.49468e-06	7.64954	4.79177e-09	6023	9286	8850	6120	3349	7847	2695	1966	1742	5307	2067	2994	2186	2230	2087	4506	2712	4298	2000	1748	1884	7048	5047	10829	1794	1550	1908	376.771	481.539	549.653	274.29	242.174	353.638	141.811	147.756	146.81	213.856	135.924	125.445	153.636	125.392	137.248
NDAJDAOJ_02507	glpT_2	glycerol-3-phosphate:phosphate antiporter	0	-1.45667	4.49468e-06	5.3787	4.06524e-09	427	556	342	3768	1576	2309	627	404	312	845	657	951	690	853	851	330	432	417	914	704	562	377	448	580	1289	1043	904	26.711	28.832	21.241	168.876	113.964	104.059	32.993	30.363	26.294	34.051	43.204	39.846	48.494	47.964	55.965
NDAJDAOJ_02506	glpA	glycerol-3-phosphate dehydrogenase (anaerobic), large subunit	0	-2.81604	7.1349e-06	3.33671	9.1278e-09	59	66	53	943	350	542	169	75	65	170	212	312	291	352	337	48	115	97	321	226	147	45	85	100	348	348	442	3.691	3.423	3.292	42.264	25.309	24.426	8.893	5.637	5.478	6.85	13.941	13.072	20.452	19.793	22.162
NDAJDAOJ_00733	glpF	glycerol channel GlpF	0	-1.75343	1.58535e-05	6.85811	2.36619e-08	1492	1491	984	3132	2327	3223	1188	1023	848	2338	2464	3039	3498	4399	2960	604	1125	933	3983	2463	1691	1117	1429	1491	4200	3551	4050	93.333	77.318	61.114	140.372	168.271	145.25	62.513	76.884	71.466	94.214	162.03	127.33	245.846	247.355	194.66
NDAJDAOJ_02584	yeiQ	putative dehydrogenase, NAD-dependent	0	-1.66905	1.69959e-05	7.01581	2.89909e-08	898	1635	886	2885	2005	2271	3075	1930	1535	2565	2318	3122	4141	5322	3137	959	1580	1461	6315	4802	2448	921	921	1455	3377	2786	3209	56.175	84.785	55.027	129.302	144.986	102.346	161.806	145.05	129.364	103.362	152.429	130.808	291.037	299.255	206.3
NDAJDAOJ_00181	carB	carbamoyl phosphate synthetase	0	1.89057	2.13333e-05	8.14482	4.09381e-08	6772	9698	9053	20219	7945	14252	5683	2116	2637	9804	4919	6996	1887	2292	1821	5815	5656	4113	2557	2982	2505	5892	8098	15527	2515	1781	1874	423.625	502.903	562.261	906.187	574.522	642.29	299.039	159.029	222.237	395.071	323.469	293.124	132.622	128.879	119.755
NDAJDAOJ_02047	nrdH	glutaredoxin-like protein	0	-2.7065	2.30718e-05	-0.0577644	5.90322e-08	6	7	6	11	2	14	17	11	15	31	23	37	29	71	40	12	11	10	38	37	19	3	6	6	40	37	42	0.375	0.363	0.373	0.493	0.145	0.631	0.895	0.827	1.264	1.249	1.512	1.55	2.038	3.992	2.631
NDAJDAOJ_02918	znuC	Zn2+ ABC transporter - ATP binding subunit	0	-1.70296	2.30718e-05	5.08065	5.29781e-08	255	400	215	646	321	592	937	448	454	754	653	884	1128	1451	593	378	548	446	1193	776	687	324	247	398	965	713	803	15.952	20.743	13.353	28.953	23.212	26.679	49.305	33.67	38.262	30.384	42.941	37.038	79.278	81.589	38.998
NDAJDAOJ_03192	rstB	Sensor protein RstB	0	1.49918	2.73499e-05	5.27043	8.16416e-08	883	1445	966	887	450	948	591	574	658	985	503	715	391	552	354	788	470	792	655	657	471	1084	879	1262	432	334	270	55.236	74.933	59.996	39.754	32.541	42.723	31.098	43.139	55.454	39.692	33.077	29.958	27.48	31.039	23.28
NDAJDAOJ_00019	rof	modulator of Rho-dependent transcription termination	0	-1.43148	3.69242e-05	4.07634	1.18094e-07	183	215	185	441	242	445	295	141	172	390	338	591	290	467	239	185	215	208	376	288	163	288	219	252	450	528	437	11.448	11.149	11.49	19.765	17.5	20.055	15.523	10.597	14.496	15.716	22.227	24.762	20.382	26.259	15.717
NDAJDAOJ_00652	purD	phosphoribosylamine-glycine ligase	0	1.97302	3.93571e-05	6.74813	1.34267e-07	2820	5558	4497	3681	1775	3435	1362	1006	1125	3132	1074	1463	1022	1029	920	3061	1473	2278	1168	1259	1031	3588	2447	6142	1147	810	900	176.406	288.218	279.298	164.977	128.355	154.804	71.668	75.607	94.811	126.21	70.625	61.298	71.828	57.86	60.502
NDAJDAOJ_00374	rraB	ribonuclease E inhibitor protein B	0	-1.18781	0.000103436	7.89475	3.96981e-07	1853	2615	2143	7775	4312	6530	5718	3805	3107	5811	4879	7630	2665	3269	2903	3543	4235	2429	5605	4666	3841	4066	3089	5006	5066	3914	4456	115.915	135.605	133.097	348.465	311.811	294.285	300.881	285.967	261.847	234.165	320.838	319.687	187.301	183.815	190.911
NDAJDAOJ_00370	holC	DNA polymerase III, kh subunit	0	1.12335	0.000105308	4.15343	5.21012e-07	386	501	517	598	252	404	235	162	173	440	239	291	244	351	190	301	240	341	325	356	197	403	359	570	228	177	171	24.146	25.98	32.11	26.802	18.223	18.207	12.366	12.175	14.58	17.731	15.716	12.193	17.149	19.737	12.495
NDAJDAOJ_00385	pyrI	aspartate carbamoyltransferase, PyrI subunit	0	1.48043	0.000105308	6.66355	5.61345e-07	2993	2950	2821	4394	2495	4079	1706	928	962	3529	1482	2896	502	819	768	1567	1701	1102	1402	1916	760	3062	3140	4350	1355	863	703	187.228	152.976	175.206	196.933	180.42	183.827	89.77	69.744	81.074	142.208	97.455	121.339	35.281	46.052	50.506
NDAJDAOJ_00392	nrdD	ribonucleoside-triphosphate reductase	0	-1.24637	0.000105308	7.47504	4.84748e-07	1353	2036	1720	5344	2618	4529	3296	2285	1615	4967	3925	7841	4957	5380	4787	1991	3211	2472	4417	3320	2357	1202	1521	2045	3457	3537	3722	84.637	105.58	106.825	239.511	189.314	204.107	173.436	171.731	136.106	200.155	258.104	328.528	348.387	302.516	314.81
NDAJDAOJ_00665	thiE	thiamine phosphate synthase	0	1.92665	0.000105308	1.26171	5.33472e-07	69	69	60	92	34	91	28	29	25	69	34	62	37	35	35	36	26	50	38	40	34	58	45	59	14	21	12	4.316	3.578	3.726	4.123	2.459	4.101	1.473	2.18	2.107	2.78	2.236	2.598	2.6	1.968	2.302
NDAJDAOJ_00834	metR	MetR-L-homocysteine	0	-2.17009	0.000105308	5.09379	5.50146e-07	327	291.721	268	309	220	423	609.745	512.766	562.832	3906.77	1560.74	2088.13	1109.62	1252.61	513	265	398.517	274	867.511	489.75	671.969	223	215	366	817.529	1289.74	1591.56	20.456	15.128	16.645	13.849	15.909	19.063	32.085	38.537	47.433	157.431	102.633	87.49	77.986	70.434	33.737
NDAJDAOJ_01607	uxaA	D-altronate dehydratase	0	-1.12085	0.000105308	6.43265	4.83258e-07	825	1294	842	2413	1687	2070	1663	1470	1267	2103	1608	1921	1211	1438	959	953	1139	1089	2055	1587	1686	1227	1068	1536	2137	2083	1499	51.608	67.102	52.295	108.147	121.991	93.288	87.507	110.479	106.778	84.744	105.741	80.488	85.111	80.858	63.067
NDAJDAOJ_04267	ybdL	methionine-oxo-acid transaminase, PLP-dependent	0	-1.95761	0.000120955	5.54087	7.22118e-07	527	407	397	438	325	626	856	678	712	5001	1884	2736	1243	1316	710	418	629	427	1088	626	755	390	306	537	1027	1884	1846	32.967	21.106	24.657	19.631	23.502	28.212	45.043	50.956	60.005	201.525	123.89	114.635	87.36	73.998	46.692
NDAJDAOJ_00718	metF	5,10-methylenetetrahydrofolate reductase	0	-2.80925	0.000134742	6.83934	8.8144e-07	1062	877	672	645	448	1108	2281	1646	2200	13464	6168	7978	5717	5592	1323	927	1631	752	3272	1771	2181	580	671	1117	3387	6855	6671	66.434	45.478	41.736	28.908	32.396	49.934	120.026	123.706	185.408	542.557	405.602	334.268	401.801	314.437	87.005
NDAJDAOJ_03727	ycfS	L,D-transpeptidase YcfS	0	1.10348	0.000134742	7.50093	8.90619e-07	4042	4794	4493	4091	2470	4434	2680	2301	2631	5568	2359	3851	1587	2312	1991	4090	2935	4395	2987	3046	2010	3542	3380	6302	2379	1699	1563	252.849	248.6	279.05	183.353	178.612	199.826	141.022	172.933	221.731	224.373	155.126	161.352	111.537	130.003	130.935
NDAJDAOJ_01699	exbD	tonB energy transducing system - ExbD subunit	0	-1.36052	0.000140562	3.64372	9.59056e-07	121	168	162	262	128	269	254	122	138	340	266	283	259	424	190	161	179	149	326	283	190	83	149	176	386	374	280	7.569	8.712	10.061	11.742	9.256	12.123	13.365	9.169	11.63	13.701	17.492	11.857	18.203	23.841	12.495
NDAJDAOJ_00018		hypothetical protein	0	-1.05762	0.000143031	4.91597	1.0064e-06	414	401	370	715	410	741	579	316	297	860	676	1027	494	736	527	372	457	330	648	476	298	457	270	488	749	821	648	25.898	20.794	22.98	32.045	29.648	33.394	30.467	23.749	25.03	34.655	44.453	43.03	34.719	41.385	34.657
NDAJDAOJ_02046	nrdI	flavodoxin involved in dimanganese-tyrosyl radical cofactor maintenance for ribonucleotide reductase	0	-1.78347	0.000149828	0.402926	1.08617e-06	23	19	11	16	7	13	23	15	15	44	29	39	46	61	29	9	21	10	36	48	28	5	10	10	58	55	47	1.439	0.985	0.683	0.717	0.506	0.586	1.21	1.127	1.264	1.773	1.907	1.634	3.233	3.43	1.907
NDAJDAOJ_00909	hsrA	inner membrane protein HsrA	0	-1.14696	0.000170903	4.97543	1.31493e-06	316	384	287	658	500	651	584	489	322	697	596	887	711	987	685	265	491	464	1003	739	500	355	311	381	722	669	566	19.767	19.913	17.825	29.491	36.156	29.338	30.73	36.751	27.137	28.087	39.192	37.164	49.97	55.499	45.048
NDAJDAOJ_01605	exuT	hexuronate transporter	0	-1.20311	0.000175467	6.3624	1.45911e-06	884	1213	630	3121	2150	3039	1487	1219	1026	2365	1863	2035	1148	1408	872	789	979	778	1865	1414	1477	1104	936	1279	1828	2166	1503	55.299	62.902	39.128	139.879	155.472	136.958	78.246	91.615	86.468	95.302	122.509	85.264	80.684	79.171	57.346
NDAJDAOJ_04071	moaD	Molybdopterin synthase sulfur carrier subunit	0	1.04177	0.000188435	3.69515	1.65023e-06	328	384	360	546	273	628	160	108	84	258	134	203	145	173	179	233	206	255	254	189	92	261	280	409	154	174	140	20.518	19.913	22.359	24.471	19.741	28.302	8.419	8.117	7.079	10.397	8.812	8.505	10.191	9.728	11.772
NDAJDAOJ_01740	speC	ornithine decarboxylase, biosynthetic	0	2.02501	0.000190709	6.17072	1.75662e-06	1512	2896	2783	3571	1473	2118	920	904	1175	1470	650	924	517	738	705	2165	854	2534	1088	1201	661	1878	1565	3413	722	441	404	94.584	150.176	172.846	160.047	106.516	95.451	48.41	67.941	99.025	59.236	42.743	38.714	36.336	41.498	46.363
NDAJDAOJ_04628	mmuP	S-methyl-L-methionine transporter	0	-1.72023	0.000190709	4.48358	1.82866e-06	259	222	226	242	179	386	413	363	314	1842	853	1205	579	555	293	190	328	231	440	318	322	189	161	256	496	910	745	16.202	11.512	14.036	10.846	12.944	17.396	21.732	27.282	26.463	74.227	56.092	50.488	40.693	31.208	19.269
NDAJDAOJ_00926	atpB	ATP synthase F0 complex - a subunit	0	1.17886	0.000191056	8.35531	1.87844e-06	6085	9115	8024	13853	5270	9128	5134	3510	4143	7441	3770	5225	3288	5118	3849	6200	4237	7938	6362	6202	4025	6293	6693	11706	4020	2414	2846	380.649	472.671	498.352	620.872	381.087	411.369	270.151	263.796	349.157	299.849	247.912	218.921	231.087	287.784	253.124
NDAJDAOJ_03185		hypothetical protein	0	-1.41322	0.000191056	5.26036	1.91464e-06	364	516	492	963	605	836	804	505	424	782	513	997	591	639	680	569	683	410	721	738	325	745	512	617	1259	1288	777	22.77	26.758	30.557	43.16	43.749	37.676	42.306	37.954	35.733	31.512	33.734	41.773	41.537	35.931	44.719
NDAJDAOJ_04024	gsiA_1	glutathione ABC transporter - ATP binding subunit	0	1.05813	0.000219692	6.31017	2.45359e-06	2087	1997	2341	2025	979	2084	1044	943	876	1874	844	1422	827	1211	781	1391	1115	1326	1438	1544	756	2764	1895	2611	1162	923	724	130.553	103.557	145.394	90.758	70.794	93.919	54.935	70.872	73.826	75.516	55.501	59.58	58.123	68.094	51.361
NDAJDAOJ_03521	puuB	gamma-glutamylputrescine oxidase	0	-2.84249	0.000233191	3.53734	2.68493e-06	85	83	172	211	72	158	171	83	69	218	148	332	347	472	338	126	155	85	559	846	79	121	90	165	705	626	723	5.317	4.304	10.683	9.457	5.206	7.121	8.998	6.238	5.815	8.785	9.732	13.91	24.388	26.54	22.228
NDAJDAOJ_01765	metK	methionine adenosyltransferase	0	-1.11776	0.000253167	7.91095	3.07687e-06	2473	3741	2366	4000	2464	3651	4942	3489	3176	8859	5836	7062	5937	7445	3466	2721	3022	3148	7266	4648	4501	1940	2025	3860	5315	5033	6013	154.699	193.995	146.947	179.274	178.178	164.538	260.048	262.218	267.662	356.99	383.77	295.889	417.263	418.63	227.936
NDAJDAOJ_03389	mdoD	glucan biosynthesis protein D	0	1.36986	0.000276432	7.70555	3.4775e-06	4990	6910	5765	5869	3262	5933	2859	2512	2937	5925	2059	2875	1388	2250	2230	4293	2932	4735	3961	4027	2347	5165	5226	8525	2882	1982	1452	312.151	358.328	358.051	263.04	235.883	267.381	150.441	188.791	247.52	238.759	135.398	120.459	97.551	126.517	146.653
NDAJDAOJ_01914	sdaB	L-serine deaminase II	0	1.65167	0.000294866	5.74484	3.89801e-06	1340	2735	2043	3296	1214	2289	530	360	550	1178	468	555	560	610	418	945	615	1091	688	764	567	1100	1749	2859	654	494	536	83.824	141.827	126.886	147.722	87.787	103.158	27.889	27.056	46.352	47.47	30.775	23.254	39.358	34.3	27.489
NDAJDAOJ_02259	ypfN	hypothetical protein	0	-1.07671	0.000317478	3.95786	4.33233e-06	198	242	226	300	165	303	274	186	183	440	311	471	244	313	191	187	227	167	303	276	152	302	217	263	393	567	331	12.386	12.549	14.036	13.446	11.932	13.655	14.418	13.979	15.423	17.731	20.451	19.734	17.149	17.6	12.561
NDAJDAOJ_04548	codA	cytosine deaminase	0	1.08925	0.000317478	6.44042	4.29281e-06	1764	2718	2550	3577	1683	2912	1224	929	906	2466	899	1330	763	1036	911	1620	1280	1796	1185	1165	906	1975	1774	3682	1217	874	857	110.348	140.946	158.374	160.316	121.702	131.234	64.407	69.82	76.354	99.372	59.117	55.725	53.625	58.254	59.911
NDAJDAOJ_04611	insA-2_2	IS1 protein InsA	0	1.58704	0.000340335	2.39468	4.78936e-06	135.965	144.317	122.162	81.5621	40.1653	108.43	95.2892	79.7594	60.1438	154.747	120.222	175.348	95.4675	209.386	115.705	49.8779	67.5292	82.6667	139.692	93.567	124.024	87.3105	52.0357	75.0638	40.8119	29.1175	53.1875	8.505	7.484	7.587	3.655	2.904	4.887	5.014	5.994	5.069	6.236	7.906	7.347	6.71	11.774	7.609
NDAJDAOJ_04623	insA-2_3	IS1 protein InsA	0	1.58704	0.000340335	2.39468	4.78936e-06	135.965	144.317	122.162	81.5621	40.1653	108.43	95.2892	79.7594	60.1438	154.747	120.222	175.348	95.4675	209.386	115.705	49.8779	67.5292	82.6667	139.692	93.567	124.024	87.3105	52.0357	75.0638	40.8119	29.1175	53.1875	8.505	7.484	7.587	3.655	2.904	4.887	5.014	5.994	5.069	6.236	7.906	7.347	6.71	11.774	7.609
NDAJDAOJ_03393	mokB	regulatory peptide whose translation enables hokB expression	0	-1.03827	0.000356827	6.29789	5.32577e-06	985	1301	964	1339	1048	1647	1705	988	1040	1718	1461	2026	1226	1441	1150	1112	1116	867	1583	1155	976	1573	1045	1418	1915	2333	1725	61.617	67.465	59.872	60.012	75.783	74.225	89.717	74.254	87.648	69.23	96.074	84.887	86.165	81.027	75.628
NDAJDAOJ_00008	metN	L-methionine / D-methionine ABC transporter - ATP binding subunit	0	-1.83028	0.000360349	5.51372	5.5229e-06	429	460	429	911	557	846	795	530	622	3282	1411	1978	1573	1484	561	447	566	506	976	600	645	287	305	563	877	1887	1657	26.836	23.854	26.644	40.83	40.278	38.126	41.833	39.832	52.42	132.254	92.786	82.876	110.553	83.445	36.893
NDAJDAOJ_02843		hypothetical protein	0	1.16596	0.000360349	2.0931	5.60884e-06	98	153	101	98	57	107	88	54	56	106	58	83	46	69	66	66	61	52	96	53	41	71	100	128	51	46	41	6.13	7.934	6.273	4.392	4.122	4.822	4.631	4.058	4.719	4.271	3.814	3.478	3.233	3.88	4.34
NDAJDAOJ_03520	puuE	4-aminobutyrate aminotransferase	0	-2.21794	0.000360349	3.56852	5.6026e-06	104	111	176	220	85	166	179	92	81	205	167	356	295	449	274	121	168	118	473	683	87	154	115	167	578	483	525	6.506	5.756	10.931	9.86	6.147	7.481	9.419	6.914	6.826	8.261	10.982	14.916	20.733	25.247	18.019
NDAJDAOJ_02347	mntH	Mn(2+) / Fe(2+): H+ symporter MntH	0	-1.04474	0.000471303	5.72125	8.02078e-06	621	595	620	899	518	1019	1104	772	566	1704	1337	2350	1074	1534	1111	612	950	555	1433	977	640	583	424	686	1094	1110	1191	38.847	30.855	38.507	40.292	37.458	45.923	58.092	58.02	47.7	68.666	87.92	98.462	75.483	86.256	73.063
NDAJDAOJ_03619	chaA	Na+ / K+:H+ antiporter ChaA	0	1.16384	0.000500063	7.94105	8.7431e-06	4308	5578	7314	5953	3199	5719	4265	3403	3536	6658	3247	5813	1977	3001	2911	6453	4617	7489	3733	3784	2736	4008	5154	9521	2769	1820	2232	269.489	289.255	454.255	266.805	231.328	257.736	224.424	255.755	298.002	268.297	213.52	243.557	138.947	168.745	191.438
NDAJDAOJ_01922	gudP	galactarate / glucarate / glycerate:H+ symporter GudP	0	1.56804	0.000523233	4.26879	9.25978e-06	552	943	654	280	254	609	282	251	235	326	232	352	180	232	305	268	167	371	334	251	201	734	375	930	276	197	171	34.531	48.901	40.618	12.549	18.367	27.446	14.839	18.864	19.805	13.137	15.256	14.748	12.651	13.045	20.058
NDAJDAOJ_02730	glf_1	UDP-galactopyranose mutase	0	1.06702	0.000570336	3.55704	1.06379e-05	252	320	191	348	192	375	236	103	147	262	194	309	143	192	135	182	205	191	203	165	161	234	268	385	144	77	107	15.764	16.594	11.863	15.597	13.884	16.9	12.418	7.741	12.389	10.558	12.757	12.947	10.05	10.796	8.878
NDAJDAOJ_03751	rpmF	50S ribosomal subunit protein L32	0	1.05968	0.000570336	8.91344	1.05137e-05	6754	10881	9991	17960	8997	14751	11143	6088	5920	11973	7033	11718	5733	8499	7460	8317	7569	11206	8214	6660	7157	8215	7604	12854	4906	2630	4522	422.499	564.25	620.517	804.942	650.595	664.779	586.345	457.548	498.917	482.475	462.483	490.97	402.926	477.897	490.596
NDAJDAOJ_00643	metA	homoserine O-succinyltransferase	0	-2.04583	0.000613506	4.57068	1.19038e-05	263	199	190	229	164	341	458	303	366	2574	1052	1593	825	886	310	196	383	195	489	306	310	184	148	267	465	1013	1075	16.452	10.319	11.8	10.263	11.859	15.368	24.1	22.772	30.845	103.724	69.179	66.745	57.982	49.82	20.387
NDAJDAOJ_01087	yiaU	putative DNA-binding transcriptional regulator, LysR-type	0	-1.06568	0.000645053	3.1441	1.28082e-05	90	102	87	141	98	158	178	116	88	220	153	295	261	282	179	115	150	148	230	186	113	96	90	161	190	132	213	5.63	5.289	5.403	6.319	7.087	7.121	9.366	8.718	7.416	8.865	10.061	12.36	18.344	15.857	11.772
NDAJDAOJ_00721	metB_2	O-succinylhomoserine lyase / O-succinylhomoserine(thiol)-lyase	0	-1.60548	0.000662503	6.32283	1.37007e-05	999	1137	681	807	438	928	1360	1112	1326	6969	3356	4170	2304	2400	989	720	876	581	2109	1183	1662	622	678	1041	1941	2740	2948	62.493	58.961	42.295	36.169	31.673	41.822	71.563	83.573	111.751	280.829	220.687	174.718	161.929	134.951	65.04
NDAJDAOJ_01766	speA	arginine decarboxylase, biosynthetic	0	1.14434	0.000689613	9.70628	1.45094e-05	18184	26113	24866	36237	14988	25035	11457	8340	10098	19805	8413	11456	7370	10111	8175	16396	10500	18464	14088	15044	8011	17176	20396	33870	12489	9024	6982	1137.51	1354.13	1544.37	1624.09	1083.82	1128.24	602.867	626.798	851.024	798.08	553.231	479.992	517.977	568.539	537.617
NDAJDAOJ_03328	bdm	biofilm-dependent modulation protein	0	-3.01321	0.00069119	-1.58166	1.47375e-05	2	1	4	7	4	9	11	12	6	16	30	23	0	1	0	2	5	3	10	17	14	1	2	2	21	12	22	0.125	0.052	0.248	0.314	0.289	0.406	0.579	0.902	0.506	0.645	1.973	0.964	0	0.056	0
NDAJDAOJ_00387	mgtA	Mg2+ / Ni2+ transporting ATPase	0	1.57455	0.000773033	9.94422	1.77105e-05	27211	29009	43555	34798	22667	33633	9588	11402	11652	22062	7611	15460	6415	13914	10221	22566	12883	28029	10274	13995	6704	24585	27734	56449	11609	9767	8266	1702.19	1504.3	2705.1	1559.6	1639.11	1515.73	504.521	856.925	981.989	889.03	500.492	647.755	450.858	782.381	672.169
NDAJDAOJ_00720	metB_1	O-succinylhomoserine lyase / O-succinylhomoserine(thiol)-lyase	0	-1.62369	0.000773033	1.65891	1.73462e-05	36	55	36	43	10	53	37	28	33	203	82	77	52	62	50	25	30	31	104	82	75	38	42	61	124	158	80	2.252	2.852	2.236	1.927	0.723	2.389	1.947	2.104	2.781	8.18	5.392	3.226	3.655	3.486	3.288
NDAJDAOJ_02389	yfdI	CPS-53 (KpLE1) prophage; predicted inner membrane protein	0	1.11194	0.000773033	2.51618	1.80202e-05	101	160	125	227	86	167	112	61	79	151	97	121	61	61	53	133	112	91	83	79	72	119	130	162	63	48	47	6.318	8.297	7.763	10.174	6.219	7.526	5.893	4.584	6.658	6.085	6.379	5.07	4.287	3.43	3.485
NDAJDAOJ_02125		hypothetical protein	0	1.08702	0.000788689	3.26945	1.90016e-05	165	292	206	328	110	227	188	113	150	280	130	206	133	145	102	206	145	185	204	172	132	143	155	249	112	77	86	10.322	15.142	12.794	14.7	7.954	10.23	9.893	8.493	12.641	11.283	8.549	8.631	9.347	8.153	6.708
NDAJDAOJ_02348		hypothetical protein	0	-1.06797	0.000788689	3.19729	1.91707e-05	80	120	104	183	110	202	207	172	114	284	269	417	135	189	126	95	128	80	209	173	159	114	92	154	191	216	164	5.004	6.223	6.459	8.202	7.954	9.103	10.892	12.927	9.608	11.444	17.689	17.472	9.488	10.627	8.286
NDAJDAOJ_02871	ftnA	ferritin iron storage protein	0	1.28226	0.000793498	8.17397	1.94568e-05	3875	6906	5641	13793	5684	8015	7551	4705	4472	6263	4093	6546	2598	4228	4108	4904	5119	8648	5006	4063	4460	5991	4249	7364	2874	1215	2163	242.402	358.12	350.349	618.183	411.024	361.21	397.334	353.607	376.884	252.379	269.152	274.269	182.592	237.739	270.156
NDAJDAOJ_03326	ddpF	YddO	0	-1.03057	0.000858687	3.76437	2.13017e-05	193	214	183	169	85	184	250	127	163	397	279	355	278	356	180	201	169	150	402	344	202	155	232	251	390	424	281	12.073	11.097	11.366	7.574	6.147	8.292	13.155	9.545	13.737	15.998	18.347	14.874	19.538	20.018	11.837
NDAJDAOJ_02951	prc	tail-specific protease	0	1.08133	0.000885339	8.57436	2.28414e-05	8389	13532	9681	11265	5053	9392	5075	4126	5228	10175	4675	6169	5037	5637	2980	8369	5138	6720	6469	5994	4167	8871	7937	13050	5072	4548	3619	524.777	701.721	601.264	504.881	365.395	423.266	267.046	310.092	440.597	410.021	307.423	258.473	354.009	316.967	195.975
NDAJDAOJ_01274	feoB	Fe(2+) transporter FeoB	0	-1.25482	0.00089286	7.48091	2.34162e-05	1620	2935	1430	3329	3167	3495	4557	2901	2203	4679	3372	3417	4204	5168	2992	1725	3322	2587	5273	4110	3600	1129	1483	2246	4757	4066	3437	101.34	152.199	88.814	149.201	229.014	157.508	239.789	218.027	185.661	188.549	221.739	143.168	295.465	290.595	196.764
NDAJDAOJ_00993	tisB	toxic peptide TisB	0	1.1011	0.000911627	6.13046	2.41027e-05	1135	1114	1204	6321	2459	8103	1358	1059	809	1703	975	1668	598	992	1149	965	1102	1240	1062	993	794	1137	895	1474	538	357	578	71	57.768	74.778	283.298	177.816	365.175	71.458	79.59	68.18	68.626	64.115	69.887	42.029	55.78	75.562
NDAJDAOJ_03728	bhsA	outer membrane protein involved in copper permeability, stress resistance and biofilm formation	0	-1.05501	0.000927486	5.87956	2.47198e-05	465	661	692	687	379	706	1654	771	745	1489	931	1997	1782	1943	1767	561	854	1040	2380	1403	1096	689	666	974	1164	893	1325	29.088	34.277	42.978	30.79	27.406	31.817	87.033	57.945	62.786	60.002	61.222	83.672	125.242	109.254	116.204
NDAJDAOJ_02429	purF	amidophosphoribosyl transferase	0	2.05653	0.00093644	7.12379	2.51581e-05	2959	6223	5312	5382	2580	4104	1912	1746	2186	4146	970	1398	802	1133	1556	5197	1939	5233	2106	2566	1291	3017	3053	8649	1369	885	804	185.101	322.702	329.916	241.214	186.566	184.954	100.609	131.222	184.228	167.071	63.786	58.574	56.366	63.708	102.328
NDAJDAOJ_01574	garP	galactarate / glucarate / glycerate:H+ symporter GarP	0	1.49459	0.00149771	3.45605	4.56569e-05	212	793	457	356	217	451	136	78	87	157	115	182	131	168	157	120	78	176	149	147	156	256	286	449	131	135	144	13.262	41.122	28.383	15.955	15.692	20.325	7.156	5.862	7.332	6.327	7.562	7.626	9.207	9.447	10.325
NDAJDAOJ_03802	csgF	curli assembly component	0	2.01369	0.00149771	0.136944	4.56658e-05	35	50	41	33	19	19	9	13	17	38	13	11	9	17	10	24	10	20	18	13	8	38	32	57	8	10	9	2.189	2.593	2.546	1.479	1.374	0.856	0.474	0.977	1.433	1.531	0.855	0.461	0.633	0.956	0.658
NDAJDAOJ_04285	fes_2	enterochelin esterase	0	-1.27392	0.0015644	1.42564	4.93671e-05	45	37	35	33	19	61	58	51	23	70	53	84	40	61	36	43	49	44	63	49	37	17	27	27	87	112	61	2.815	1.919	2.174	1.479	1.374	2.749	3.052	3.833	1.938	2.821	3.485	3.519	2.811	3.43	2.367
NDAJDAOJ_00251	fhuF	acts in reduction of ferrioxamine B iron	0	-1.35166	0.00158994	4.95961	5.08508e-05	518	336	476	256	131	479	594	441	505	1188	723	1008	607	674	439	415	530	388	894	728	446	184	379	500	963	1265	805	32.404	17.424	29.563	11.474	9.473	21.587	31.256	33.144	42.56	47.873	47.544	42.234	42.661	37.899	28.87
NDAJDAOJ_00002		23S ribosomal RNA	0	-1.53443	0.00182148	8.7381	6.13634e-05	3791.86	5005.46	4186.89	6642.62	5391.13	7068.92	6933.33	4438.48	4722.44	9829.38	6830.92	11315	7792.59	6728.99	5734.8	6580.78	11182.3	5326.7	9119.69	7472.77	3938.13	7602.83	11842.9	13935.4	9251.8	21796.6	6892.98	237.201	259.565	260.038	297.713	389.846	318.573	364.832	333.577	397.99	396.093	449.195	474.084	547.677	378.369	377.141
NDAJDAOJ_01412		23S ribosomal RNA	0	-1.5261	0.00182877	8.8395	6.31687e-05	3842.84	5955.38	4364.17	7237.54	5817.33	7577	7873.98	4434.71	4959.5	10700.7	7968.38	11414.7	8237.66	7427.9	5490.58	6925.2	11762.3	6039.3	9325.54	7535	4351.41	8507.51	12189.2	16921.7	9917.85	24005.8	7209.31	240.39	308.825	271.048	324.376	420.665	341.47	414.329	333.294	417.969	431.205	523.993	478.262	578.958	417.669	361.08
NDAJDAOJ_00810		23S ribosomal RNA	0	-1.51916	0.00185126	9.29216	6.43401e-05	5804.85	7068.4	6477.97	9871.46	8170.75	10176.6	10157.3	6214.66	6325.03	14986.1	10218.3	16900.4	11568	9995.68	8422.07	9788.41	16008.1	7858.39	13205.1	10865.5	5892.77	10878	16068.3	21714.4	13459.2	32549	10280.2	363.125	366.542	402.331	442.425	590.847	458.626	534.477	467.067	533.051	603.893	671.946	708.106	813.02	562.054	553.865
NDAJDAOJ_01276	yhgF	putative transcriptional accessory protein	0	1.02941	0.00200274	7.08547	7.08858e-05	2897	4085	3567	4978	2210	3652	1996	1677	2075	3815	1398	1879	1390	1481	1261	2571	1717	2880	2481	2395	1633	3026	2551	4329	2071	1557	1107	181.223	211.833	221.538	223.107	159.811	164.584	105.03	126.036	174.874	153.733	91.931	78.728	97.692	83.276	82.928
NDAJDAOJ_01652	yqiK_2	putative membrane protein	0	-1.28418	0.0021351	2.34021	8.0123e-05	28	68	46	111	51	83	88	88	80	92	102	158	106	157	136	66	89	88	187	130	81	48	33	75	91	94	116	1.752	3.526	2.857	4.975	3.688	3.741	4.631	6.614	6.742	3.707	6.707	6.62	7.45	8.828	8.944
NDAJDAOJ_03777	pyrC	dihydroorotase	0	1.4723	0.00220293	7.43353	8.50172e-05	4065	5619	5068	7364	3985	5720	2763	2434	2506	4992	1367	1912	986	1542	1976	3602	2364	4848	2768	3466	1832	3427	3486	7018	2543	1512	1014	254.288	291.381	314.762	330.044	288.165	257.781	145.389	182.929	211.197	201.162	89.893	80.11	69.298	86.706	129.949
NDAJDAOJ_03041	astE	succinylglutamate desuccinylase	0	-1.78878	0.00224678	5.55923	8.81465e-05	446	517	620	396	201	544	866	550	553	2486	1151	1755	606	991	625	917	984	262	1507	1510	428	778	888	844	1797	1990	1186	27.9	26.81	38.507	17.748	14.535	24.516	45.569	41.336	46.605	100.178	75.689	73.532	42.591	55.724	41.102
NDAJDAOJ_00444	aidB	isovaleryl-CoA dehydrogenase and DNA-binding transcriptional repressor	0	-1.06818	0.00227307	6.56689	9.19719e-05	1527	1601	1244	771	576	1114	1484	1082	1170	3420	2309	2587	2142	2632	1305	1007	1314	812	3615	2449	1313	1130	1255	1805	2717	3435	2162	95.522	83.022	77.262	34.555	41.652	50.204	78.088	81.318	98.603	137.815	151.838	108.392	150.544	147.997	85.821
NDAJDAOJ_00900		hypothetical protein	0	1.11618	0.00227307	5.5454	9.11417e-05	674	1094	1031	2501	1132	1316	1197	576	602	907	771	1032	417	666	714	906	730	1328	838	718	497	678	686	1234	504	283	374	42.162	56.731	64.033	112.091	81.858	59.308	62.986	43.29	50.734	36.549	50.7	43.24	29.308	37.449	46.955
NDAJDAOJ_03522	puuC	gamma-glutamyl-gamma-aminobutyraldehyde dehydrogenase	0	-2.15802	0.00227307	4.26725	9.2035e-05	141	174	289	425	130	264	370	127	143	351	317	771	416	562	526	250	268	152	848	1252	140	217	171	287	815	651	854	8.82	9.023	17.949	19.048	9.401	11.898	19.469	9.545	12.052	14.144	20.846	32.304	29.237	31.601	34.592
NDAJDAOJ_02229	uraA	uracil:H+ symporter	0	2.4287	0.00260548	5.18268	0.000108571	850	1827	1375	3507	1207	1390	472	468	629	1083	206	315	197	210	331	1207	416	1458	493	650	328	631	857	2285	401	210	112	53.172	94.742	85.398	157.179	87.281	62.643	24.837	35.173	53.01	43.642	13.546	13.198	13.846	11.808	21.768
NDAJDAOJ_01204	nikC	nickel ABC transporter - membrane subunit	0	-1.40389	0.00273617	4.41312	0.000117265	166	302	120	721	562	756	456	258	251	631	428	281	586	593	385	184	394	211	831	628	367	167	177	208	419	491	404	10.384	15.661	7.453	32.314	40.64	34.07	23.995	19.39	21.153	25.427	28.145	11.774	41.185	33.344	25.319
NDAJDAOJ_03673	ymgC	protein involved in biofilm formation	0	-2.13782	0.00285227	0.722238	0.000124065	12	8	23	5	3	7	55	16	28	69	54	149	52	105	81	36	37	26	43	39	22	20	5	15	50	42	68	0.751	0.415	1.428	0.224	0.217	0.315	2.894	1.202	2.36	2.78	3.551	6.243	3.655	5.904	5.327
NDAJDAOJ_02929	purT	phosphoribosylglycinamide formyltransferase 2	0	1.91657	0.00288698	7.11864	0.00012619	3257	5632	4885	3802	2972	4003	2439	2261	2336	4750	1023	1285	650	1002	1520	4886	1945	4547	2088	2678	1472	2783	2905	7579	1773	1039	647	203.743	292.055	303.396	170.4	214.913	180.402	128.34	169.927	196.87	191.41	67.271	53.84	45.683	56.342	99.961
NDAJDAOJ_02478		hypothetical protein	0	-1.17092	0.00300582	8.91253	0.000133948	6661	6499	6543	4090	2959	7496	10027	4151	5331	15700	10816	14787	12243	16130	5712	5838	6466	5041	14237	10766	5753	7366	7338	9409	12331	14158	13329	416.681	337.015	406.37	183.308	213.973	337.82	527.621	311.971	449.278	632.661	711.25	619.557	860.46	906.986	375.641
NDAJDAOJ_02592	psuG	putative pseudouridine 5'-phosphate glycosidase	0	1.19993	0.00333579	1.44891	0.000153631	58	65	75	120	64	104	58	24	40	49	47	68	21	45	43	26	35	43	48	33	18	52	70	95	27	25	24	3.628	3.371	4.658	5.378	4.628	4.687	3.052	1.804	3.371	1.975	3.091	2.849	1.476	2.53	2.828
NDAJDAOJ_03298	hipA	Serine/threonine-protein kinase toxin HipA	0	-1.03497	0.00338132	3.99099	0.000156449	169	193	183	344	228	299	334	227	135	306	283	509	367	509	415	139	293	221	428	299	244	188	163	193	339	282	390	10.572	10.008	11.366	15.418	16.487	13.475	17.575	17.06	11.377	12.331	18.61	21.326	25.793	28.621	27.292
NDAJDAOJ_01987	hypC	protein involved in hydrogenase 3 maturation	0	-1.52617	0.00338189	1.90755	0.000157196	23	61	20	206	75	139	87	59	61	88	64	58	90	111	41	34	52	60	103	84	66	25	33	43	91	107	55	1.439	3.163	1.242	9.233	5.423	6.264	4.578	4.434	5.141	3.546	4.209	2.43	6.325	6.242	2.696
NDAJDAOJ_00190	rpsT	30S ribosomal subunit protein S20	0	1.22539	0.00343232	5.95779	0.000161004	826	1248	967	4933	1191	2402	1491	704	863	1523	1185	1916	755	1241	822	1065	1017	1691	1049	928	733	773	940	1682	432	241	541	51.671	64.717	60.058	221.09	86.124	108.25	78.456	52.91	72.731	61.372	77.924	80.278	53.063	69.781	54.058
NDAJDAOJ_00240	ytjA	hypothetical protein	0	-1.16171	0.00386396	6.65986	0.000186195	1419	1720	1506	537	393	881	1920	1059	1434	4148	2699	3181	2355	3140	1268	1392	1632	797	3665	2873	1430	1289	1323	1703	3322	3431	2600	88.766	89.193	93.534	24.068	28.419	39.704	101.03	79.59	120.852	167.152	177.484	133.28	165.514	176.561	83.388
NDAJDAOJ_00688		23S ribosomal RNA	0	-1.41648	0.00400087	8.88515	0.000195351	4896.79	5601.98	4654.76	7654.79	6015.01	7888.71	7365.8	4437.92	4760.69	10519.9	7630.47	13539.7	8873.63	7724.91	6223.11	7451.28	12423.3	5742.27	10126.4	8531.84	4499.78	7964.56	12584	15858.7	9914.8	23599.9	7469.96	306.321	290.499	289.096	343.077	434.96	355.518	387.588	333.535	401.214	423.919	501.772	567.297	623.655	434.37	409.253
NDAJDAOJ_02129		23S ribosomal RNA	0	-1.41648	0.00400087	8.88515	0.000195351	4896.79	5601.98	4654.76	7654.79	6015.01	7888.71	7365.8	4437.92	4760.69	10519.9	7630.47	13539.7	8873.63	7724.91	6223.11	7451.28	12423.3	5742.27	10126.4	8531.84	4499.78	7964.56	12584	15858.7	9914.8	23599.9	7469.96	306.321	290.499	289.096	343.077	434.96	355.518	387.588	333.535	401.214	423.919	501.772	567.297	623.655	434.37	409.253
NDAJDAOJ_01689	yqhH	putative outer membrane lipoprotein	0	1.06572	0.00420274	0.605041	0.000208793	31	44	34	40	19	27	17	14	15	32	18	30	42	59	30	22	18	28	24	24	18	30	32	34	23	12	12	1.939	2.282	2.112	1.793	1.374	1.217	0.895	1.052	1.264	1.29	1.184	1.257	2.952	3.318	1.973
NDAJDAOJ_01680	ygiV	YgiV DNA-binding transcriptional repressor	0	-1.04139	0.00461651	4.66087	0.000231318	360	481	341	202	206	382	431	279	338	857	502	585	621	787	313	257	299	249	778	566	390	276	371	466	679	788	699	22.52	24.943	21.179	9.053	14.896	17.215	22.679	20.968	28.485	34.534	33.011	24.511	43.645	44.253	20.584
NDAJDAOJ_02602	cirA_1	outer membrane receptor involved in uptake of ferric dihyroxybenzoylserine	0	-1.01319	0.00467595	1.94669	0.000239281	49	53	39	51	32	77	72	41	45	100	69	95	101	119	63	47	60	63	85	97	47	37	70	67	81	90	85	3.065	2.748	2.422	2.286	2.314	3.47	3.789	3.081	3.792	4.03	4.537	3.98	7.098	6.691	4.143
NDAJDAOJ_03841	cbpM	chaperone modulator protein CbpM	0	-1.00545	0.00488965	6.07598	0.000254805	871	1226	803	605	456	762	1616	820	936	2223	1932	2094	1513	1611	802	825	1064	573	2226	1367	1079	824	900	1160	1808	1934	1431	54.486	63.576	49.872	27.115	32.974	34.341	85.034	61.628	78.883	89.58	127.046	87.736	106.336	90.586	52.742
NDAJDAOJ_04084	ybhC	outer membrane lipoprotein	0	1.01419	0.00494589	6.14107	0.000261531	1006	1971	1586	2983	1208	1767	1500	1031	1189	1713	852	1024	618	896	774	1622	1053	2018	1403	1314	926	973	1203	2133	938	514	566	62.931	102.209	98.503	133.694	87.353	79.633	78.93	77.485	100.205	69.029	56.027	42.904	43.434	50.382	50.901
NDAJDAOJ_03525	puuA_2	glutamate-putrescine ligase	0	-1.09636	0.00495684	5.68173	0.000264335	549	489	736	1326	501	948	1094	727	616	1515	1093	2442	574	891	829	740	981	626	1160	1104	528	1067	530	692	1189	1038	1121	34.343	25.358	45.711	59.429	36.229	42.723	57.566	54.638	51.914	61.05	71.875	102.317	40.342	50.101	54.518
NDAJDAOJ_03941	aroA	3-phosphoshikimate-1-carboxyvinyltransferase	0	1.00003	0.00495684	6.23019	0.000264226	1170	2101	1708	2585	943	1700	1327	1108	1295	2041	826	1139	860	1075	610	2117	1173	1903	1551	1396	946	1497	1091	2348	900	635	659	73.19	108.95	106.08	115.856	68.191	76.613	69.827	83.272	109.138	82.246	54.317	47.723	60.442	60.447	40.116
NDAJDAOJ_01189	yhiM	inner membrane protein with a role in acid resistance	0	-1.8585	0.00506706	3.18564	0.000274919	103	139	103	80	44	71	119	83	129	373	265	220	288	360	61	95	122	61	533	271	227	48	133	165	372	448	310	6.443	7.208	6.397	3.585	3.182	3.2	6.262	6.238	10.872	15.031	17.426	9.218	20.241	20.243	4.012
NDAJDAOJ_03608	narJ	molybdenum cofactor assembly chaperone subunit (delta subunit) of nitrate reductase 1	0	-2.09601	0.0053762	4.68411	0.000299187	393	537	185	527	313	688	346	231	192	1166	404	229	771	806	231	203	263	181	1128	852	427	101	328	429	1346	1890	877	24.584	27.847	11.49	23.619	22.634	31.006	18.207	17.361	16.181	46.986	26.567	9.595	54.187	45.321	15.191
NDAJDAOJ_01784	scpB	methylmalonyl-CoA decarboxylase	0	1.17888	0.00594405	3.23239	0.000343462	227	327	186	190	128	178	124	71	156	264	183	163	163	236	79	112	92	147	256	201	150	177	181	314	102	89	95	14.2	16.957	11.552	8.516	9.256	8.022	6.525	5.336	13.147	10.638	12.034	6.829	11.456	13.27	5.195
NDAJDAOJ_02226	purN	phosphoribosylglycinamide formyltransferase 1	0	1.49036	0.00654452	5.15955	0.000383345	638	1322	991	1642	725	1218	495	479	605	1183	321	407	234	381	348	956	410	1029	629	700	365	702	583	1656	421	261	244	39.91	68.554	61.549	73.592	52.427	54.891	26.047	36	50.987	47.671	21.109	17.053	16.446	21.424	22.886
NDAJDAOJ_00259	mdoB	Phosphoglycerol transferase I	0	1.11673	0.00657579	6.18495	0.000386976	1128	2416	1615	3059	1296	2011	1095	983	1120	1625	958	1298	584	1014	772	1611	938	1917	1610	1507	777	1028	1239	2573	1087	612	462	70.562	125.285	100.304	137.1	93.717	90.629	57.619	73.878	94.39	65.482	62.997	54.385	41.045	57.017	50.769
NDAJDAOJ_00241	osmY	hyperosmotically inducible periplasmic protein	0	-1.03932	0.00657718	9.72156	0.000391206	12649	15601	12290	3412	3340	6178	15258	10242	11876	32026	20548	24454	22226	28992	12574	10709	12011	6954	34742	28151	15130	8527	11528	14828	26414	26211	21887	791.263	809.012	763.303	152.921	241.524	278.422	802.876	769.744	1000.87	1290.55	1351.22	1024.59	1562.08	1630.21	826.91
NDAJDAOJ_03040	astB_2	succinylarginine dihydrolase	0	-1.54812	0.00657718	6.30078	0.000391265	875	877	1122	681	394	1058	1522	775	888	3641	1941	2847	1046	1599	959	1546	1691	471	2533	2617	670	1378	1316	1480	2944	2748	1915	54.736	45.478	69.685	30.521	28.491	47.681	80.088	58.246	74.837	146.721	127.638	119.286	73.515	89.911	63.067
NDAJDAOJ_04316	borD	bacteriophage lambda Bor protein	0	2.10618	0.00671569	2.72981	0.000405233	89	206	220	774	180	297	150	64	103	121	47	89	33	84	66	143	87	304	104	120	69	233	164	233	49	19	37	5.567	10.682	13.664	34.69	13.016	13.385	7.893	4.81	8.68	4.876	3.091	3.729	2.319	4.723	4.34
NDAJDAOJ_00604	yjbJ	putative stress response protein	0	-1.09042	0.00678851	6.80149	0.000412521	955	1254	1596	1238	771	1748	2719	1009	1548	3985	3516	5496	1462	2424	1590	1802	2511	1228	3222	2347	1146	1939	1610	1887	2614	2205	2305	59.74	65.028	99.124	55.485	55.753	78.777	143.074	75.832	130.46	160.583	231.209	230.276	102.752	136.301	104.564
NDAJDAOJ_00833	metE	cobalamin-independent homocysteine transmethylase	0	-1.33299	0.00711162	9.38996	0.00044732	13225	15433	7111	2946	3353	6884	7370	7760	9487	41829	16930	18622	16182	17204	11773	5293	5950	4128	22132	14629	11450	7856	10851	15345	25940	31203	20629	827.295	800.3	441.647	132.036	242.464	310.239	387.809	583.208	799.531	1685.58	1113.3	780.239	1137.3	967.376	774.234
NDAJDAOJ_00599	pspG	phage shock protein G	0	1.53035	0.00720174	3.99316	0.000456059	365	371	390	327	286	500	294	346	269	357	612	980	191	232	245	299	332	350	163	267	192	122	170	209	113	77	183	22.833	19.239	24.222	14.656	20.681	22.533	15.47	26.004	22.67	14.386	40.245	41.061	13.424	13.045	16.112
NDAJDAOJ_00583	yjcD	putative permease	0	1.70945	0.0074378	6.11285	0.000477352	1453	2817	2103	4254	1729	2301	1124	967	1286	2235	446	640	334	409	666	2453	1023	2219	1031	1344	717	1333	1141	3209	925	551	342	90.893	146.079	130.612	190.658	125.028	103.698	59.145	72.676	108.38	90.064	29.329	26.815	23.474	22.998	43.798
NDAJDAOJ_02162	purL_1	phosphoribosylformylglycinamide synthetase	0	1.80784	0.00752131	8.14189	0.000485919	5754	11499	9321	10153	6268	8383	4948	4445	5006	8845	1783	2143	1340	2099	3191	9563	3813	10231	4916	6267	3149	5167	5704	14363	3717	2375	1174	359.944	596.297	578.905	455.043	453.254	377.794	260.364	334.067	421.888	356.426	117.248	89.789	94.178	118.026	209.851
NDAJDAOJ_03694	ymfJ	e14 prophage; predicted protein	0	1.25266	0.00752131	2.16108	0.000484706	90	81	84	139	121	232	101	77	65	142	92	121	53	68	64.31	45	80	94	71	67	64	63	40	102	50	17	35	5.63	4.2	5.217	6.23	8.75	10.455	5.315	5.787	5.478	5.722	6.05	5.07	3.725	3.824	4.229
NDAJDAOJ_04549	codB	cytosine transporter	0	1.79418	0.00796209	5.55267	0.000534206	901	2000	1564	3373	1378	1782	754	645	745	1411	317	468	192	340	424	1516	567	1565	735	901	454	676	918	2644	608	334	234	56.362	103.713	97.136	151.173	99.647	80.309	39.675	48.475	62.786	56.859	20.846	19.609	13.494	19.118	27.884
NDAJDAOJ_03609	narH	nitrate reductase A, beta subunit	0	-2.02629	0.00803222	6.29138	0.000551073	1066	1635	526	1341	931	1742	1207	815	776	3512	1389	882	2599	2446	780	636	938	412	3632	2483	1437	270	1006	1251	3469	4911	2629	66.684	84.785	32.669	60.102	67.323	78.506	63.512	61.252	65.399	141.523	91.339	36.955	182.662	137.538	51.296
NDAJDAOJ_04275	entC	isochorismate synthase 1	0	-1.29064	0.00803222	2.49619	0.00054863	102	75	82	59	47	77	90	64	51	140	92	107	174	138	111	72	60	70	155	152	80	29	126	100	239	224	120	6.381	3.889	5.093	2.644	3.399	3.47	4.736	4.81	4.298	5.642	6.05	4.483	12.229	7.76	7.3
NDAJDAOJ_00067	folK	6-hydroxymethyl-7,8-dihydropterin pyrophosphokinase	0	1.34568	0.00819871	1.89375	0.000571637	55	125	82	153	61	118	43	51	33	77	64	78	79	70	38	50	50	94	91	84	35	64	64	103	41	38	15	3.441	6.482	5.093	6.857	4.411	5.318	2.263	3.833	2.781	3.103	4.209	3.268	5.552	3.936	2.499
NDAJDAOJ_01780	argO	arginine export protein	0	-1.04047	0.00866386	4.04652	0.00063732	251	320	155	168	73	170	424	257	279	598	365	328	384	575	255	170	222	192	803	552	312	85	160	251	533	436	338	15.701	16.594	9.627	7.53	5.279	7.661	22.311	19.315	23.513	24.098	24.002	13.743	26.988	32.332	16.77
NDAJDAOJ_00504	cadB	cadaverine:H+ symporter / lysine:cadaverine antiporter	0	-1.50851	0.00880362	1.43239	0.000658292	37	26	28	31	22	51	57	58	21	111	51	90	91	112	34	22	42	31	95	106	48	9	15	36	68	86	78	2.315	1.348	1.739	1.389	1.591	2.298	2.999	4.359	1.77	4.473	3.354	3.771	6.396	6.298	2.236
NDAJDAOJ_00703		hypothetical protein	0	1.01336	0.00880362	6.04014	0.000654636	1048	2034	1626	2859	1026	1620	969	751	1017	1731	717	992	718	913	628	1503	900	1650	1214	1350	819	1085	1039	2274	978	592	520	65.558	105.476	100.987	128.136	74.193	73.008	50.989	56.442	85.709	69.754	47.149	41.564	50.462	51.338	41.299
NDAJDAOJ_00505	cadA	lysine decarboxylase 1	0	-1.28629	0.0101058	3.44953	0.000789495	145	161	85	113	74	279	174	127	150	540	211	219	326	438	144	121	127	132	417	368	193	102	87	132	286	284	260	9.071	8.349	5.279	5.065	5.351	12.574	9.156	9.545	12.641	21.76	13.875	9.176	22.912	24.629	9.47
NDAJDAOJ_04504	yaiY	inner membrane protein	0	-1.03398	0.0101058	2.67234	0.000795565	94	70	73	119	90	153	114	101	57	225	165	216	43	99	68	83	79	43	236	138	80	137	117	129	160	143	128	5.88	3.63	4.534	5.333	6.508	6.895	5.999	7.591	4.804	9.067	10.85	9.05	3.022	5.567	4.472
NDAJDAOJ_03674	ariR	regulator of acid resistance, influenced by indole	0	-1.72021	0.0102051	1.49172	0.000810509	18	18	36	10	6	20	80	32	41	139	78	249	75	128	152	65	67	42	97	50	41	32	19	26	72	44	97	1.126	0.933	2.236	0.448	0.434	0.901	4.21	2.405	3.455	5.601	5.129	10.433	5.271	7.197	9.996
NDAJDAOJ_01861	yqeG	YqeG STP transporter	0	1.01861	0.0102607	4.19285	0.000821463	247	516	391	726	272	510	318	203	313	531	217	320	166	238	194	486	298	497	352	328	249	271	308	634	237	138	130	15.451	26.758	24.284	32.538	19.669	22.984	16.733	15.257	26.379	21.398	14.27	13.408	11.667	13.383	12.758
NDAJDAOJ_01287	mrcA	peptidoglycan synthetase; penicillin-binding protein 1A	0	1.11801	0.0104829	6.18773	0.000844892	1247	2886	1504	3068	1213	2055	961	814	1127	2154	803	1144	922	958	661	1846	848	1540	1240	1355	775	1305	1242	2786	955	676	587	78.007	149.658	93.41	137.503	87.715	92.612	50.568	61.177	94.98	86.8	52.805	47.932	64.8	53.868	43.47
NDAJDAOJ_03675	ycgZ	hypothetical protein	0	-1.33338	0.0104926	1.22844	0.000848625	18	23	30	23	9	25	56	39	31	78	52	137	48	72	74	56	49	53	40	24	40	29	16	31	53	36	79	1.126	1.193	1.863	1.031	0.651	1.127	2.947	2.931	2.613	3.143	3.419	5.74	3.374	4.049	4.866
NDAJDAOJ_00950	purP	adenine:H+ symporter	0	1.18762	0.010499	6.62104	0.00085651	1635	3314	2454	4850	1991	2821	1548	1375	1626	2992	1034	1360	783	946	1031	2953	1495	2476	1589	1823	1121	1227	1378	3874	1243	801	810	102.278	171.852	152.412	217.37	143.974	127.133	81.456	103.339	137.034	120.568	67.995	56.982	55.031	53.193	67.802
NDAJDAOJ_02765	cbeA	CP4-44 prophage; antitoxin of the CbtA-CbeA toxin-antitoxin system	0	-1.02936	0.0107069	0.649517	0.000885777	15	21	21	35	20	60	23	15	17	36	31	54	28	30	23	16	20	27	21	30	15	34	18	32	40	31	34	0.938	1.089	1.304	1.569	1.446	2.704	1.21	1.127	1.433	1.451	2.039	2.263	1.968	1.687	1.513
NDAJDAOJ_03039	astB_1	succinylarginine dihydrolase	0	-1.40256	0.0107069	3.94219	0.000885648	190	172	200	176	85	205	281	184	157	662	409	563	204	320	207	262	312	94	481	572	108	260	249	284	522	513	321	11.886	8.919	12.422	7.888	6.147	9.239	14.786	13.829	13.231	26.677	26.895	23.589	14.337	17.994	13.613
NDAJDAOJ_00651	purH	AICAR transformylase / IMP cyclohydrolase	0	1.69196	0.0112668	7.73162	0.000953715	3776	8600	6695	8094	4231	5435	3449	3216	3847	7029	1544	1734	1217	1741	2389	7493	2871	7273	3837	4964	2380	3730	3660	10920	2932	1712	924	236.209	445.965	415.811	362.762	305.954	244.937	181.486	241.701	324.211	283.247	101.532	72.652	85.533	97.896	157.109
NDAJDAOJ_01501	kdsD_1	D-arabinose 5-phosphate isomerase	0	1.01368	0.0114713	1.25603	0.000980807	53	67	33	69	32	71	54	20	18	51	46	60	39	54	41	36	36	43	50	54	25	48	29	59	30	18	18	3.315	3.474	2.05	3.092	2.314	3.2	2.841	1.503	1.517	2.055	3.025	2.514	2.741	3.036	2.696
NDAJDAOJ_03607	narI	nitrate reductase A, gamma subunit	0	-1.6205	0.0114877	5.03288	0.000989165	500	775	251	578	423	813	491	293	307	1407	652	436	857	842	288	296	388	240	1304	838	641	141	377	608	1405	1625	904	31.278	40.189	15.589	25.905	30.588	36.639	25.836	22.021	25.873	56.698	42.875	18.268	60.232	47.345	18.94
NDAJDAOJ_02853	fliA	RNA polymerase, sigma 28 (sigma F) factor	0	1.23857	0.0115555	0.480365	0.00100279	38	28	31	86	33	41	28	18	17	30	23	45	15	25	19	18	27	29	13	12	15	19	22	29	10	13	13	2.377	1.452	1.925	3.854	2.386	1.848	1.473	1.353	1.433	1.209	1.512	1.885	1.054	1.406	1.25
NDAJDAOJ_04353	purK	N5-carboxyaminoimidazole ribonucleotide synthetase monomer	0	1.85664	0.0130846	5.82804	0.00118294	1020	2672	1926	2389	1071	1598	892	939	1197	2290	375	468	275	338	431	2347	782	1685	966	1348	598	1118	1076	3435	680	518	221	63.806	138.56	119.619	107.072	77.447	72.017	46.937	70.571	100.879	92.28	24.66	19.609	19.327	19.006	28.344
NDAJDAOJ_03591		hypothetical protein	0	-1.14299	0.01424	7.4972	0.00132706	990	2373	1783	4109	1635	6092	3823	1339	2507	4047	4055	7124	2491	4885	2187	3334	3453	3889	4444	2175	2049	3665	3521	3946	3221	2575	3912	61.93	123.055	110.738	184.16	118.231	274.546	201.166	100.633	211.281	163.082	266.653	298.487	175.072	274.682	143.825
NDAJDAOJ_04266		hypothetical protein	0	-1.17802	0.0146638	0.958126	0.00137884	19	30	15	27	33	41	34	21	25	102	51	67	24	57	28	15	21	34	45	29	26	28	28	27	37	55	39	1.189	1.556	0.932	1.21	2.386	1.848	1.789	1.578	2.107	4.11	3.354	2.807	1.687	3.205	1.841
NDAJDAOJ_01136	dppF	dipeptide ABC transporter - putative ABC binding subunit	0	-1.04097	0.0149094	8.01163	0.00144326	2422	3816	3120	2886	1477	2433	6764	4570	3760	6426	4819	5833	4901	6709	5545	3932	4859	1969	6652	8315	3281	7268	3924	3784	6617	5195	5258	151.509	197.884	193.776	129.346	106.805	109.647	355.922	343.461	316.879	258.948	316.893	244.395	344.451	377.245	364.659
NDAJDAOJ_02616	yohK	putative seritonin transporter	0	-1.16797	0.0149094	3.7887	0.00143292	153	127	160	164	121	259	348	137	110	405	376	650	547	564	283	135	285	118	337	280	160	166	152	214	270	271	347	9.571	6.586	9.937	7.35	8.75	11.672	18.312	10.296	9.27	16.32	24.725	27.234	38.444	31.714	18.611
NDAJDAOJ_03108	sufD	SufD component of SufBCD Fe-S cluster scaffold complex	0	-1.02551	0.0149094	7.03045	0.00144064	1997	2488	1765	697	648	1207	2151	1531	1789	5370	2769	2867	3488	4241	1561	1609	1973	1076	5050	4222	2195	1647	1806	2293	3914	4304	3160	124.923	129.019	109.62	31.239	46.858	54.395	113.186	115.063	150.771	216.394	182.087	120.124	245.143	238.47	102.657
NDAJDAOJ_03107	sufC	SufC component of SufBCD Fe-S cluster scaffold complex	0	-1.07787	0.0154398	5.71733	0.00151435	757	1015	656	386	244	463	1079	580	747	2096	1233	1297	1330	1549	528	753	892	388	1890	1549	799	657	724	910	1577	1817	1194	47.354	52.634	40.743	17.3	17.644	20.866	56.777	43.59	62.955	84.462	81.081	54.343	93.475	87.1	34.723
NDAJDAOJ_01628	ygjG	putrescine aminotransferase / diamine transaminase	0	-1.09442	0.0155071	6.88668	0.00152756	1589	1965	1470	761	433	1035	2495	1422	1943	5776	3291	3889	2547	3009	997	1581	1725	745	4047	3591	1973	2104	1896	2392	3511	3814	2403	99.4	101.898	91.298	34.107	31.311	46.644	131.287	106.871	163.749	232.755	216.413	162.944	179.008	169.195	65.566
NDAJDAOJ_03357	ansP	L-asparagine transporter	0	1.10028	0.0156843	3.86844	0.00154836	224	374	302	708	246	305	331	238	290	404	174	260	124	163	173	441	207	445	278	279	161	180	209	440	141	119	110	14.012	19.394	18.757	31.732	17.789	13.745	17.417	17.887	24.44	16.28	11.442	10.894	8.715	9.165	11.377
NDAJDAOJ_02998	yeaG_1	protein kinase	0	-1.1531	0.0157519	9.23067	0.00156175	9144	7218	10235	3680	3797	6541	10328	7494	6613	30201	15823	25264	7177	12640	9391	9911	13431	5120	16203	15051	4569	10386	8106	11119	17923	20859	14308	572.006	374.3	635.672	164.932	274.57	294.781	543.459	563.216	557.32	1217.01	1040.51	1058.53	504.412	710.744	617.585
NDAJDAOJ_00905		23S ribosomal RNA	0	-4.3102	0.0163653	9.08965	0.00164587	19.1087	7678.07	6464.3	10951.3	8561.22	10688.2	11263.9	6710.83	7240.94	16236.2	10624.3	18745	12740.5	10733.8	9002.74	10204.5	18114.6	8110.55	14222.6	11377.4	6090.25	11852.4	18038.7	23519	14899.6	34742.1	10804.1	1.195	398.157	401.482	490.822	619.083	481.682	592.706	504.357	610.241	654.268	698.644	785.392	895.425	603.559	592.052
NDAJDAOJ_02127		16S ribosomal RNA	0	-1.3332	0.0167587	7.04936	0.00171518	980.369	1957.49	1669.32	1987.46	1666.63	2267.08	2195.2	1345.48	1451.66	3137.41	1997.25	2853.56	2591.94	2007.18	1362.58	1711.89	3906.46	1738.79	2251.21	1870.43	1184.8	2734.9	4630.18	6482.06	2440.07	7280.99	2073.79	61.327	101.508	103.678	89.075	120.518	102.17	115.511	101.12	122.341	126.428	131.337	119.561	182.166	112.863	89.608
NDAJDAOJ_01163	gadX	GadX DNA-binding transcriptional dual regulator	0	-1.09218	0.0175949	4.2006	0.00184202	175	188	285	184	102	261	390	159	267	892	559	910	340	717	346	317	358	257	634	405	189	94	208	291	373	390	451	10.947	9.749	17.701	8.247	7.376	11.762	20.522	11.95	22.502	35.945	36.759	38.128	23.896	40.317	22.754
NDAJDAOJ_01705	ysgA_2	putative hydrolase	0	-1.33072	0.0184916	0.915232	0.00197138	24	39	19	22	14	14	21	15	16	70	47	71	61	57	29	22	37	14	69	45	10	29	25	37	55	88	46	1.501	2.022	1.18	0.986	1.012	0.631	1.105	1.127	1.348	2.821	3.091	2.975	4.287	3.205	1.907
NDAJDAOJ_04281	fepE	ferric enterobactin (enterochelin) transport	0	1.95944	0.0191901	-1.8862	0.00209485	6	6	6	7	2	9	8	4	5	6	9	11	4	6	5	2	5	9	4	5	2	3	1	3	2	2	0	0.375	0.311	0.373	0.314	0.145	0.406	0.421	0.301	0.421	0.242	0.592	0.461	0.281	0.337	0.329
NDAJDAOJ_01409		16S ribosomal RNA	0	-1.35492	0.0192854	7.359	0.00212473	1442.85	2062.78	1747.53	2223.25	2099.69	3766.89	2720.41	1428.61	1714.18	3856.43	2591.89	3359.86	3392.72	2626.01	1823.6	2305.59	5175.78	1933.41	2790.63	2569.12	1791.11	2933.23	5352.61	7798.87	2946.42	8700.68	2441.15	90.258	106.968	108.535	99.643	151.834	169.761	143.148	107.368	144.465	155.402	170.44	140.774	238.446	147.66	119.926
NDAJDAOJ_02903	torY	trimethylamine N-oxide reductase III, c-type cytochrome subunit	0	1.15013	0.0194163	0.517212	0.00216933	37	43	31	26	25	50	15	17	23	42	29	36	19	20	20	19	28	22	19	19	15	35	13	35	13	13	19	2.315	2.23	1.925	1.165	1.808	2.253	0.789	1.278	1.938	1.692	1.907	1.508	1.335	1.125	1.315
NDAJDAOJ_03610	narG	nitrate reductase A, alpha subunit	0	-1.46343	0.01953	6.9359	0.00219036	1713	2543	1029	3276	1709	2926	1744	1135	1095	4734	2502	1819	4118	3844	1209	1044	1523	842	5079	3488	2080	477	1443	1819	3606	5326	3520	107.157	131.871	63.909	146.826	123.582	131.865	91.769	85.302	92.283	190.766	164.529	76.214	289.42	216.147	79.508
NDAJDAOJ_03038	astD	aldehyde dehydrogenase	0	-1.24514	0.0210356	7.31696	0.00243995	2061	1880	2503	1739	1096	2309	2942	1371	1764	6638	3678	5835	1769	2954	1896	2857	3266	966	4728	4978	1167	3299	2835	3715	5477	4998	3403	128.927	97.49	155.455	77.94	79.254	104.059	154.808	103.038	148.664	267.491	241.862	244.479	124.329	166.103	124.688
NDAJDAOJ_03291	lsrC	Autoinducer-2 ABC transporter - membrane subunit	0	-1.11397	0.0213317	3.68041	0.00248339	221	254	192	126	118	248	172	102	119	752	411	378	115	209	105	156	215	86	356	315	82	232	216	347	479	526	313	13.825	13.172	11.925	5.647	8.533	11.177	9.051	7.666	10.029	30.303	27.027	15.838	8.082	11.752	6.905
NDAJDAOJ_00648		23S ribosomal RNA	0	-1.14798	0.0227632	8.95227	0.0028005	9548.77	5810.73	4990.14	8187.52	6295.55	7635.83	7918.92	5299.47	5239.71	11332.7	7564.1	11035.5	8899.03	8042.76	5837.57	7413.53	13076.1	5797.54	9915.25	8132.68	3892.89	9025.05	11233	18364.1	10643	25082.7	8125.55	597.327	301.324	309.926	366.953	455.247	344.122	416.694	398.285	441.584	456.673	497.408	462.374	625.44	452.242	383.899
NDAJDAOJ_01172	dctR	putative DNA-binding transcriptional regulator	0	-1.48333	0.0231869	-0.0792862	0.0028823	15	18	7	6	8	17	17	8	11	40	26	28	23	22	9	18	17	6	39	26	10	3	10	16	38	28	31	0.938	0.933	0.435	0.269	0.578	0.766	0.895	0.601	0.927	1.612	1.71	1.173	1.616	1.237	0.592
NDAJDAOJ_02428	cvpA	membrane protein required for colicin V production	0	1.22613	0.0238215	5.90922	0.00302213	853	1986	1499	2192	1230	1599	1289	787	979	1765	585	651	463	544	739	2112	807	1942	1066	1146	595	896	1116	2665	787	512	350	53.36	102.987	93.099	98.242	88.944	72.062	67.827	59.147	82.507	71.124	38.469	27.276	32.54	30.589	48.599
NDAJDAOJ_03868	hyaD	protein involved in processing of HyaA and HyaB proteins	0	-1.04062	0.0238215	3.61073	0.00301787	236	298	127	116	93	163	229	141	175	433	247	195	326	325	121	131	141	98	419	267	229	121	150	211	348	472	349	14.763	15.453	7.888	5.199	6.725	7.346	12.05	10.597	14.748	17.449	16.242	8.17	22.912	18.275	7.957
NDAJDAOJ_00005		16S ribosomal RNA	0	-1.34969	0.0242308	7.12622	0.00308438	1225.02	1892.54	1552.31	1770.7	2020.86	2345.44	2285.09	1326.59	1566.99	3343.48	1918.16	2928.5	3108.53	2154.03	1389.95	1867.22	4371.81	1769.51	2476.04	1810.54	1433.54	2734.11	5457.78	6497.44	2643.06	7765.69	2086.89	76.632	98.14	96.41	79.36	146.133	105.701	120.241	99.701	132.06	134.732	126.136	122.7	218.473	121.121	91.408
NDAJDAOJ_02818	dsrB	hypothetical protein; transcription is regulated by RpoS and DsrA RNA	0	-1.02095	0.0244086	1.34183	0.00313304	41	22	29	36	31	53	56	27	33	102	89	136	29	43	53	41	48	39	58	34	22	32	23	27	44	54	67	2.565	1.141	1.801	1.613	2.242	2.389	2.947	2.029	2.781	4.11	5.853	5.698	2.038	2.418	3.485
NDAJDAOJ_04558		tRNA-Ser	0	2.1542	0.024838	2.61944	0.0032262	150	65	132	167	104	172	242	155	112	210	222	488	55	73	152	76	190	276	84	84	109	47	58	95	13	14	58	9.383	3.371	8.198	7.485	7.52	7.751	12.734	11.649	9.439	8.462	14.599	20.447	3.865	4.105	9.996
NDAJDAOJ_03290	lsrD_2	Autoinducer-2 ABC transporter - membrane subunit	0	-1.04095	0.0250053	1.72841	0.00327894	44	57	55	43	32	67	41	32	25	188	81	82	34	53	38	50	68	30	74	86	21	51	51	89	98	120	75	2.752	2.956	3.416	1.927	2.314	3.019	2.157	2.405	2.107	7.576	5.326	3.436	2.39	2.98	2.499
NDAJDAOJ_03292	lsrA	AI-2 ABC transporter - ATP binding subunit	0	-1.44921	0.025583	5.69747	0.00338597	837	672	718	358	408	873	698	391	555	3560	1808	2024	391	1139	550	747	941	309	1755	1586	280	881	852	1248	1931	2213	1381	52.359	34.848	44.593	16.045	29.503	39.343	36.729	29.386	46.773	143.457	118.892	84.803	27.48	64.046	36.17
NDAJDAOJ_01419	yhdW	YhdW/YhdX/YhdY/YhdZ ABC transporter	0	-1.00443	0.026067	3.73888	0.00350153	214	168	217	120	106	180	193	131	127	754	338	469	120	348	200	207	248	104	333	331	109	243	203	328	355	410	309	13.387	8.712	13.477	5.378	7.665	8.112	10.156	9.845	10.703	30.384	22.227	19.651	8.434	19.568	13.153
NDAJDAOJ_04552	prpC	2-methylcitrate synthase	0	-1.02209	0.0266528	1.55898	0.00361432	42	42	38	30	23	50	44	31	29	148	71	137	37	56	38	60	58	21	74	83	22	42	40	58	88	74	62	2.627	2.178	2.36	1.345	1.663	2.253	2.315	2.33	2.444	5.964	4.669	5.74	2.6	3.149	2.499
NDAJDAOJ_04554	prpB	2-methylisocitrate lyase	0	-1.13942	0.0277729	2.04013	0.00389057	81	48	46	35	36	48	58	46	49	294	109	124	39	96	54	81	88	32	104	83	38	69	58	78	126	102	105	5.067	2.489	2.857	1.569	2.603	2.163	3.052	3.457	4.13	11.847	7.168	5.195	2.741	5.398	3.551
NDAJDAOJ_02769	flu_1	CP4-44 prophage; antigen 43 (Ag43) phase-variable biofilm formation autotransporter	0	-3.51537	0.030006	6.79869	0.00435921	284	235	2288	2923	2415	4260	2732	207	1250	8643	4109	5206	264	4069	326	2367	2923	188	5656	6909	305	3443	2823	4071	6051	5299	5038	17.766	12.186	142.102	131.005	174.635	191.984	143.758	15.557	105.346	348.286	270.204	218.125	18.554	228.799	21.439
NDAJDAOJ_03793	mdoC	protein required for succinyl modification of osmoregulated periplasmic glucans	0	1.11375	0.030006	2.87641	0.0043473	84	172	134	345	98	163	150	121	152	203	144	203	65	82	87	184	144	225	182	179	100	61	78	244	71	38	50	5.255	8.919	8.322	15.462	7.087	7.346	7.893	9.094	12.81	8.18	9.469	8.505	4.568	4.611	5.721
NDAJDAOJ_03385		hypothetical protein	0	-1.97951	0.0327727	-1.86397	0.00489144	2	2	1	1	2	4	6	1	4	6	6	14	9	4	9	4	3	1	11	8	2	5	6	5	7	7	7	0.125	0.104	0.062	0.045	0.145	0.18	0.316	0.075	0.337	0.242	0.395	0.587	0.633	0.225	0.592
NDAJDAOJ_04246	dpiB_1	Sensor histidine kinase DpiB	0	1.20549	0.0335904	-0.175853	0.00506929	18	23	16	24	13	31	18	11	10	17	9	33	17	19	13	13	15	11	12	22	17	11	11	14	6	5	12	1.126	1.193	0.994	1.076	0.94	1.397	0.947	0.827	0.843	0.685	0.592	1.383	1.195	1.068	0.855
NDAJDAOJ_00526		hypothetical protein	0	-1.1883	0.0340563	0.692561	0.00519196	14	25	21	31	15	15	22	23	23	40	32	60	49	56	14	26	19	19	47	32	16	23	15	31	41	53	31	0.876	1.296	1.304	1.389	1.085	0.676	1.158	1.729	1.938	1.612	2.104	2.514	3.444	3.149	0.921
NDAJDAOJ_00907		16S ribosomal RNA	0	-1.28436	0.0349613	7.54586	0.00540446	1537.63	2566.81	2534.23	2279.62	2499.71	2883.62	3296.03	1602.26	2463.46	4558.46	2360.48	4099.95	3522.04	2818.57	1721.4	2584.21	5777.16	2866.88	3305.02	2210.67	1731.58	4007.54	6964.95	9848.89	3220.79	11571.9	2787.8	96.187	133.106	157.395	102.169	180.76	129.955	173.437	120.419	207.612	183.692	155.223	171.783	247.535	158.487	113.205
NDAJDAOJ_03055	ydjO	hypothetical protein	0	1.72344	0.0350154	-0.216666	0.00542776	16	25	12	35	6	24	21	15	15	18	18	17	12	19	11	41	20	29	13	16	4	10	10	26	7	1	9	1.001	1.296	0.745	1.569	0.434	1.082	1.105	1.127	1.264	0.725	1.184	0.712	0.843	1.068	0.723
NDAJDAOJ_01096		hypothetical protein	0	1.83379	0.0353106	-2.21811	0.00548858	4	7	8	9	4	7	4	6	6	6	5	6	0	2	1	3	1	3	4	5	2	3	3	2	5	0	1	0.25	0.363	0.497	0.403	0.289	0.315	0.21	0.451	0.506	0.242	0.329	0.251	0	0.112	0.066
NDAJDAOJ_03765	flgC	flagellar basal-body rod protein FlgC	0	1.76754	0.0374325	-1.09626	0.0059968	9	14	8	63	26	37	6	8	1	14	7	9	8	4	6	4	7	10	10	6	4	3	7	15	5	1	2	0.563	0.726	0.497	2.824	1.88	1.667	0.316	0.601	0.084	0.564	0.46	0.377	0.562	0.225	0.395
NDAJDAOJ_02371	emrK	EmrKY-TolC multidrug efflux transport system - membrane fusion protein	0	1.9484	0.0380873	-0.517879	0.00617193	12	11	16	15	6	13	16	20	9	38	17	36	6	17	14	12	25	14	8	13	8	10	7	17	6	0	8	0.751	0.57	0.994	0.672	0.434	0.586	0.842	1.503	0.758	1.531	1.118	1.508	0.422	0.956	0.921
NDAJDAOJ_02803	hchA	glyoxalase III, Hsp31 molecular chaperone	0	-1.05337	0.0396648	7.95669	0.00653284	3984	4924	2836	1200	1706	3799	3940	2788	3025	9894	5195	4700	5669	7945	2872	2709	3589	2201	9201	7421	4281	2554	4277	4961	7378	7585	6394	249.221	255.341	176.137	53.782	123.365	171.208	207.323	209.534	254.936	398.697	341.618	196.924	398.428	446.745	188.873
NDAJDAOJ_00936	pstS	phosphate ABC transporter - periplasmic binding protein	0	1.07128	0.0402482	6.32031	0.00667656	1359	1276	2029	1919	870	1901	1765	1739	1282	2058	3009	6162	1140	1024	1242	1401	1447	2194	925	1324	868	675	846	1496	505	490	1115	85.013	66.169	126.016	86.007	62.912	85.672	92.874	130.696	108.042	82.931	197.869	258.18	80.121	57.579	81.678
NDAJDAOJ_02770	flu_2	CP4-44 prophage; antigen 43 (Ag43) phase-variable biofilm formation autotransporter	0	-4.47706	0.0407084	10.3635	0.00678763	1617	1654	30799	42676	37264	56696	42116	946	18172	123464	65150	81976	2363	54222	2764	37841	44324	788	83064	91483	2012	47794	42522	58723	94474	86550	80363	101.152	85.77	1912.85	1912.68	2694.65	2555.1	2216.14	71.097	1531.47	4975.22	4284.2	3434.69	166.076	3048.89	181.77
NDAJDAOJ_01084		hypothetical protein	0	-1.91723	0.0426006	-1.60605	0.00724845	2	2	1	5	4	8	6	3	4	22	17	10	5	8	8	3	11	4	5	7	0	5	4	9	10	4	7	0.125	0.104	0.062	0.224	0.289	0.361	0.316	0.225	0.337	0.887	1.118	0.419	0.351	0.45	0.526
NDAJDAOJ_01608	ygjV_1	inner membrane protein	0	1.21751	0.0427282	0.446933	0.00727929	26	24	24	30	27	44	24	21	14	33	24	52	13	37	22	23	15	31	30	26	29	21	18	23	13	4	14	1.626	1.245	1.491	1.345	1.952	1.983	1.263	1.578	1.18	1.33	1.578	2.179	0.914	2.081	1.447
NDAJDAOJ_02755	plaP	putrescine:H+ symporter PlaP	0	1.40497	0.0436316	6.71193	0.00750002	1289	3496	3300	7886	2407	2668	1962	1365	1783	2411	792	989	682	1144	1389	4104	1524	4886	2151	2273	997	975	1392	4862	1334	593	723	80.634	181.29	204.955	353.439	174.056	120.238	103.24	102.587	150.265	97.156	52.081	41.438	47.932	64.327	91.346
NDAJDAOJ_01167	gadE	GadE DNA-binding transcriptional activator	0	-2.31231	0.0436368	3.53648	0.00751781	123	233	89	35	75	209	163	76	154	615	412	362	382	531	114	146	189	48	768	328	197	7	339	269	701	603	553	7.694	12.083	5.528	1.569	5.423	9.419	8.577	5.712	12.979	24.783	27.093	15.167	26.848	29.858	7.497
NDAJDAOJ_00813		16S ribosomal RNA	0	-1.25419	0.044388	6.26536	0.00769455	637.175	1061.24	1112.54	1120.08	959.597	1376.56	1098.06	580.161	935.148	1657.32	966.87	1674.09	1694.74	1365.86	858.724	1096.77	2570.41	1109.59	1180.37	807.707	800.315	1343.09	2529.71	4594.91	1486.28	4655.67	1062.53	39.859	55.032	69.097	50.2	69.391	62.037	57.78	43.602	78.811	66.785	63.58	70.142	119.109	76.802	56.473
NDAJDAOJ_00521	adiY	AdiY DNA-binding transcriptional activator	0	1.14454	0.0464099	1.33156	0.00818997	45	85	31	339	122	297	40	18	20	63	23	33	45	73	34	23	28	45	73	59	41	19	18	34	29	8	33	2.815	4.408	1.925	15.194	8.822	13.385	2.105	1.353	1.686	2.539	1.512	1.383	3.163	4.105	2.236
NDAJDAOJ_03093	ydiF	fused predicted acetyl-CoA:acetoacetyl-CoA transferase: alpha subunit/beta subunit	0	1.77147	0.0483951	-0.127555	0.00865746	17	25	22	47	15	31	20	17	16	26	23	37	8	4	21	8	17	32	20	14	6	10	13	16	7	1	16	1.063	1.296	1.366	2.106	1.085	1.397	1.052	1.278	1.348	1.048	1.512	1.55	0.562	0.225	1.381
NDAJDAOJ_03531	sapC_2	peptide ABC transporter SapABCDF - membrane subunit	0	-1.05526	0.0488187	-0.1949	0.00875895	14	15	7	19	13	23	15	6	6	30	9	18	26	29	15	5	6	5	25	25	13	20	13	12	18	35	17	0.876	0.778	0.435	0.852	0.94	1.037	0.789	0.451	0.506	1.209	0.592	0.754	1.827	1.631	0.986
[truncated: 12 more columns]

## Sheet: LA84
locustag	gene	function	pFree	LA84	FDR	AveExpr	P value	13F2a	13F2b	13F2c	7E2a	7E2b	7E2c	LA232a	LA232b	LA232c	LA84a	LA84b	LA84c	LL19a	LL19b	LL19c	LL34a	LL34b	LL34c	LL35a	LL35b	LL35c	LL70a	LL70b	LL70c	pFree1	pFree2	pFree3	13F2a CPM	13F2b CPM	13F2c CPM	7E2a CPM	7E2b CPM	7E2c CPM	LA232a CPM	LA232b CPM	LA232c CPM	LA84a CPM	LA84b CPM	LA84c CPM	LL19a CPM	LL19b CPM	LL19c CPM
NDAJDAOJ_00191	insA-1_1	IS1 protein InsA	0	3.02372	1.64443e-07	1.44094	7.0125e-11	26.8852	39.7046	26.6576	48.4703	33.037	66.6476	61.8598	47.7049	34.9719	261.131	181.846	305.105	26.2214	28.2266	34.7805	32.6659	38.0571	59.6346	55.1345	62.3359	65.332	31.6966	21.2141	40.4877	19.8257	14.3137	27.8722	1.682	2.059	1.656	2.172	2.389	3.004	3.255	3.585	2.947	10.523	11.958	12.784	1.843	1.587	2.287
NDAJDAOJ_01240	insA-1_2	IS1 protein InsA	0	3.02372	1.64443e-07	1.44094	7.0125e-11	26.8852	39.7046	26.6576	48.4703	33.037	66.6476	61.8598	47.7049	34.9719	261.131	181.846	305.105	26.2214	28.2266	34.7805	32.6659	38.0571	59.6346	55.1345	62.3359	65.332	31.6966	21.2141	40.4877	19.8257	14.3137	27.8722	1.682	2.059	1.656	2.172	2.389	3.004	3.255	3.585	2.947	10.523	11.958	12.784	1.843	1.587	2.287
NDAJDAOJ_03268	yneM	small membrane protein	0	1.53734	2.29182e-05	3.27983	1.46598e-08	148	158	151	218	94	202	301	170	219	339	214	391	108	177	176	188	247	244	150	168	119	145	98	182	79	58	77	9.258	8.193	9.378	9.77	6.797	9.103	15.839	12.776	18.457	13.661	14.072	16.382	7.59	9.953	11.574
NDAJDAOJ_03453	trkG	K+ transporter TrkG	0	1.17039	0.000261595	2.35657	3.9044e-07	63	95	90	133	58	106	118	71	79	151	127	161	70	80	66	115	99	112	107	82	69	78	73	121	46	36	48	3.941	4.926	5.59	5.961	4.194	4.777	6.209	5.336	6.658	6.085	8.351	6.746	4.92	4.498	4.34
NDAJDAOJ_01396	mscL	mechanosensitive channel MscL	0	1.12683	0.000470394	6.96413	1.30442e-06	2269	2066	2371	2232	1515	2260	2616	1673	1416	4628	2732	4619	1526	2596	2398	1798	2361	1686	2989	2662	1455	2187	1796	2864	1471	907	1281	141.938	107.135	147.257	100.035	109.553	101.851	137.654	125.735	119.335	186.494	179.654	193.53	107.25	145.972	157.701
NDAJDAOJ_01373	rplP	50S ribosomal subunit protein L16	0	-1.04985	0.000698334	9.84007	3.04234e-06	14661	17629	13734	37529	17888	31618	15041	11182	8856	22086	10025	17724	13905	12927	12013	12291	11089	15394	12861	9300	11718	14382	12867	20180	28213	21601	17442	917.124	914.177	852.986	1682	1293.53	1424.92	791.457	840.39	746.352	889.997	659.234	742.614	977.268	726.882	790.017
NDAJDAOJ_01378	rplE	50S ribosomal subunit protein L5	0	-1.141	0.000698334	10.4835	3.15903e-06	14494	29111	22781	57871	23601	37804	24033	13338	15988	31791	17914	22718	26669	27173	17089	23322	19293	26206	26087	19280	16589	18878	18475	31830	37967	34771	32087	906.678	1509.59	1414.87	2593.7	1706.65	1703.7	1264.62	1002.43	1347.41	1281.08	1178.01	951.856	1874.35	1527.93	1123.83
NDAJDAOJ_02796	yodB	putative cytochrome	0	1.26119	0.000698334	2.64229	3.22543e-06	127	115	90	112	65	106	111	89	87	200	164	279	68	127	117	99	119	102	127	116	73	88	94	179	69	44	65	7.945	5.963	5.59	5.02	4.7	4.777	5.841	6.689	7.332	8.059	10.784	11.69	4.779	7.141	7.694
NDAJDAOJ_02956	yebO	hypothetical protein	0	1.38957	0.000698334	6.49908	2.8189e-06	1547	1593	1328	2133	1110	2164	2674	1809	1571	2759	2502	4844	1002	1556	1510	1642	1998	1754	1216	1056	1133	978	1006	1634	737	656	1180	96.773	82.607	82.479	95.598	80.267	97.524	140.706	135.957	132.398	111.179	164.529	202.958	70.422	87.493	99.303
NDAJDAOJ_00058	fhuC	iron (III) hydroxamate ABC transporter - ATP binding subunit	0	-1.08443	0.000797724	3.04825	3.91208e-06	116	138	112	147	98	202	151	92	93	195	119	153	169	217	108	99	106	117	159	156	108	87	146	154	243	240	177	7.256	7.156	6.956	6.588	7.087	9.103	7.946	6.914	7.838	7.858	7.825	6.411	11.878	12.202	7.102
NDAJDAOJ_04263	ybdO	putative DNA-binding transcriptional regulator LYSR-type	0	2.62465	0.00112305	0.35344	5.74693e-06	21	11	24	25	11	34	42	18	18	76	50	125	14	23	13	15	44	20	30	20	20	16	14	14	6	6	16	1.314	0.57	1.491	1.12	0.795	1.532	2.21	1.353	1.517	3.063	3.288	5.237	0.984	1.293	0.855
NDAJDAOJ_03853	insAB-4	InsAB' transposase	0	1.29637	0.00112891	5.79512	6.01763e-06	901.515	710.349	891.35	1539.34	780.375	1665.93	1222.38	873.875	792.493	1823.97	1315.77	2398.36	739.831	1054.74	978.831	620.934	905.148	1444.45	1069.98	1023.08	831.206	600.342	662.247	976.648	500.571	361.9	657.847	56.395	36.836	55.36	68.991	56.431	75.078	64.322	65.677	66.788	73.5	86.524	100.488	51.997	59.308	64.371
NDAJDAOJ_00921	asnC	AsnC-L-asparagine	0	1.00549	0.00136764	4.10633	1.18102e-05	289	266	312	364	230	344	365	342	237	599	358	615	220	301	339	237	323	345	324	272	253	230	192	335	186	134	201	18.079	13.794	19.378	16.314	16.632	15.503	19.206	25.703	19.974	24.138	23.542	25.768	15.462	16.925	22.294
NDAJDAOJ_02579	rtn_2	putative lipoprotein	0	1.08568	0.00136764	4.0019	8.9271e-06	310	283	277	334	176	405	357	290	252	487	345	646	196	248	291	213	352	387	295	275	223	169	167	313	167	133	156	19.392	14.675	17.204	14.969	12.727	18.252	18.785	21.795	21.238	19.625	22.687	27.067	13.775	13.945	19.137
NDAJDAOJ_04038	mntS	Small protein MntS	0	1.07641	0.00136764	6.10781	1.26302e-05	1015	1053	968	1023	574	1555	1783	944	1091	2577	1676	2976	844	1519	1020	989	1575	1090	1558	1130	979	1173	819	1475	718	640	913	63.494	54.605	60.12	45.849	41.507	70.079	93.821	70.947	91.946	103.845	110.212	124.691	59.318	85.413	67.079
NDAJDAOJ_04581		hypothetical protein	0	1.6535	0.00136764	0.664267	9.22082e-06	24	16	29	35	17	32	53	27	21	76	54	72	16	24	24	22	38	48	19	24	16	22	16	34	13	11	19	1.501	0.83	1.801	1.569	1.229	1.442	2.789	2.029	1.77	3.063	3.551	3.017	1.125	1.35	1.578
NDAJDAOJ_00733	glpF	glycerol channel GlpF	0	-1.16463	0.00144837	6.85811	1.4005e-05	1492	1491	984	3132	2327	3223	1188	1023	848	2338	2464	3039	3498	4399	2960	604	1125	933	3983	2463	1691	1117	1429	1491	4200	3551	4050	93.333	77.318	61.114	140.372	168.271	145.25	62.513	76.884	71.466	94.214	162.03	127.33	245.846	247.355	194.66
NDAJDAOJ_03256	pinQ	Qin prophage; predicted site-specific recombinase	0	1.92462	0.00145658	2.8319	1.58391e-05	101.676	63.7721	124.626	120.507	48.8348	135.172	183.206	143.542	173.199	335	252.134	415.995	120.792	114.441	153.774	112.433	174.013	189.905	100.36	133.609	99.644	69.1544	54.2174	129.087	46.1791	34.058	128.714	6.36	3.307	7.74	5.401	3.531	6.092	9.64	10.788	14.597	13.499	16.58	17.43	8.489	6.435	10.113
NDAJDAOJ_02377	torI	prophage excisionase and response regulator inhibitor	0	1.20241	0.00173144	4.21068	2.06739e-05	370	250	250	360	241	562	367	300	244	549	430	795	211	393	351	225	363	358	351	277	241	312	250	448	173	148	184	23.145	12.964	15.527	16.135	17.427	25.327	19.312	22.547	20.563	22.123	28.276	33.31	14.829	22.098	23.083
NDAJDAOJ_03521	puuB	gamma-glutamylputrescine oxidase	0	-2.19318	0.00201768	3.53734	2.79635e-05	85	83	172	211	72	158	171	83	69	218	148	332	347	472	338	126	155	85	559	846	79	121	90	165	705	626	723	5.317	4.304	10.683	9.457	5.206	7.121	8.998	6.238	5.815	8.785	9.732	13.91	24.388	26.54	22.228
NDAJDAOJ_00190	rpsT	30S ribosomal subunit protein S20	0	1.41031	0.00204566	5.95779	2.88846e-05	826	1248	967	4933	1191	2402	1491	704	863	1523	1185	1916	755	1241	822	1065	1017	1691	1049	928	733	773	940	1682	432	241	541	51.671	64.717	60.058	221.09	86.124	108.25	78.456	52.91	72.731	61.372	77.924	80.278	53.063	69.781	54.058
NDAJDAOJ_04241	crcB	F- efflux transporter / involved in resistance to camphor-induced chromosome decondensation	0	1.20025	0.00204566	3.33541	2.93014e-05	191	136	171	275	140	280	257	200	147	350	233	398	117	195	174	97	178	200	172	195	116	137	98	198	91	70	130	11.948	7.052	10.62	12.325	10.124	12.619	13.523	15.031	12.389	14.104	15.322	16.676	8.223	10.965	11.443
NDAJDAOJ_00416	ytfI	hypothetical protein	0	1.72907	0.0020584	2.56282	3.09457e-05	99	54	66	97	43	123	187	133	112	300	187	367	76	98	146	63	165	139	93	81	82	77	52	95	54	34	96	6.193	2.8	4.099	4.347	3.109	5.543	9.84	9.996	9.439	12.089	12.297	15.377	5.341	5.511	9.601
NDAJDAOJ_00181	carB	carbamoyl phosphate synthetase	0	1.20559	0.00207853	8.14482	3.48127e-05	6772	9698	9053	20219	7945	14252	5683	2116	2637	9804	4919	6996	1887	2292	1821	5815	5656	4113	2557	2982	2505	5892	8098	15527	2515	1781	1874	423.625	502.903	562.261	906.187	574.522	642.29	299.039	159.029	222.237	395.071	323.469	293.124	132.622	128.879	119.755
NDAJDAOJ_02658	rcnR	RcnR DNA-binding transcriptional repressor	0	1.46133	0.00207853	3.17837	3.53129e-05	172	117	131	236	106	219	223	175	121	255	266	517	114	146	171	110	200	193	139	131	137	119	103	160	77	62	107	10.76	6.067	8.136	10.577	7.665	9.87	11.734	13.152	10.197	10.276	17.492	21.662	8.012	8.21	11.246
NDAJDAOJ_02943	pphA	protein phosphatase 1 modulates phosphoproteins, signals protein misfolding	0	1.01393	0.00207853	3.98108	3.57885e-05	313	182	245	144	102	179	373	250	220	691	507	868	251	390	287	211	329	259	349	355	225	163	165	255	209	198	275	19.58	9.438	15.216	6.454	7.376	8.067	19.627	18.789	18.541	27.845	33.34	36.368	17.641	21.93	18.874
NDAJDAOJ_03185		hypothetical protein	0	-1.12077	0.00207853	5.26036	3.58978e-05	364	516	492	963	605	836	804	505	424	782	513	997	591	639	680	569	683	410	721	738	325	745	512	617	1259	1288	777	22.77	26.758	30.557	43.16	43.749	37.676	42.306	37.954	35.733	31.512	33.734	41.773	41.537	35.931	44.719
NDAJDAOJ_00936	pstS	phosphate ABC transporter - periplasmic binding protein	0	1.80646	0.00242807	6.32031	4.61977e-05	1359	1276	2029	1919	870	1901	1765	1739	1282	2058	3009	6162	1140	1024	1242	1401	1447	2194	925	1324	868	675	846	1496	505	490	1115	85.013	66.169	126.016	86.007	62.912	85.672	92.874	130.696	108.042	82.931	197.869	258.18	80.121	57.579	81.678
NDAJDAOJ_02506	glpA	glycerol-3-phosphate dehydrogenase (anaerobic), large subunit	0	-1.3324	0.00242807	3.33671	4.6051e-05	59	66	53	943	350	542	169	75	65	170	212	312	291	352	337	48	115	97	321	226	147	45	85	100	348	348	442	3.691	3.423	3.292	42.264	25.309	24.426	8.893	5.637	5.478	6.85	13.941	13.072	20.452	19.793	22.162
NDAJDAOJ_03520	puuE	4-aminobutyrate aminotransferase	0	-1.76397	0.00242807	3.56852	4.81129e-05	104	111	176	220	85	166	179	92	81	205	167	356	295	449	274	121	168	118	473	683	87	154	115	167	578	483	525	6.506	5.756	10.931	9.86	6.147	7.481	9.419	6.914	6.826	8.261	10.982	14.916	20.733	25.247	18.019
NDAJDAOJ_04558		tRNA-Ser	0	3.13798	0.00242807	2.61944	4.75718e-05	150	65	132	167	104	172	242	155	112	210	222	488	55	73	152	76	190	276	84	84	109	47	58	95	13	14	58	9.383	3.371	8.198	7.485	7.52	7.751	12.734	11.649	9.439	8.462	14.599	20.447	3.865	4.105	9.996
NDAJDAOJ_03446	pinR	Rac prophage; predicted site-specific recombinase	0	1.61742	0.00253507	3.56329	5.15314e-05	195.324	113.228	212.374	155.493	95.1652	200.828	316.794	235.458	231.801	536	436.866	698.005	160.208	223.559	300.226	153.567	322.987	277.095	218.64	227.391	144.356	95.8456	90.7826	157.913	135.821	59.942	211.286	12.219	5.872	13.19	6.969	6.882	9.051	16.67	17.696	19.535	21.599	28.728	29.246	11.26	12.571	19.744
NDAJDAOJ_04611	insA-2_2	IS1 protein InsA	0	1.31666	0.00253507	2.39468	5.18906e-05	135.965	144.317	122.162	81.5621	40.1653	108.43	95.2892	79.7594	60.1438	154.747	120.222	175.348	95.4675	209.386	115.705	49.8779	67.5292	82.6667	139.692	93.567	124.024	87.3105	52.0357	75.0638	40.8119	29.1175	53.1875	8.505	7.484	7.587	3.655	2.904	4.887	5.014	5.994	5.069	6.236	7.906	7.347	6.71	11.774	7.609
NDAJDAOJ_04623	insA-2_3	IS1 protein InsA	0	1.31666	0.00253507	2.39468	5.18906e-05	135.965	144.317	122.162	81.5621	40.1653	108.43	95.2892	79.7594	60.1438	154.747	120.222	175.348	95.4675	209.386	115.705	49.8779	67.5292	82.6667	139.692	93.567	124.024	87.3105	52.0357	75.0638	40.8119	29.1175	53.1875	8.505	7.484	7.587	3.655	2.904	4.887	5.014	5.994	5.069	6.236	7.906	7.347	6.71	11.774	7.609
NDAJDAOJ_03678	ycgX	hypothetical protein	0	2.55658	0.00273945	-0.441957	5.84103e-05	12	7	9	11	10	16	13	14	26	38	22	46	8	13	15	10	20	18	11	12	16	7	9	10	4	1	9	0.751	0.363	0.559	0.493	0.723	0.721	0.684	1.052	2.191	1.531	1.447	1.927	0.562	0.731	0.986
NDAJDAOJ_00670		hypothetical protein	0	1.27093	0.00280533	3.57583	6.16095e-05	220	128	176	274	155	327	236	224	154	433	334	555	171	265	267	131	205	220	207	178	150	143	130	213	98	94	194	13.762	6.638	10.931	12.28	11.208	14.737	12.418	16.835	12.979	17.449	21.964	23.254	12.018	14.901	17.559
NDAJDAOJ_02046	nrdI	flavodoxin involved in dimanganese-tyrosyl radical cofactor maintenance for ribonucleotide reductase	0	-1.0989	0.00283828	0.402926	6.29384e-05	23	19	11	16	7	13	23	15	15	44	29	39	46	61	29	9	21	10	36	48	28	5	10	10	58	55	47	1.439	0.985	0.683	0.717	0.506	0.586	1.21	1.127	1.264	1.773	1.907	1.634	3.233	3.43	1.907
NDAJDAOJ_04668	dinJ	DinJ antitoxin of YafQ-DinJ toxin-antitoxin system and DNA-binding transcriptional repressor	0	1.07986	0.00289888	5.08034	6.49003e-05	740	555	626	629	547	928	625	488	355	1232	626	1025	373	629	596	466	613	519	731	615	471	705	444	899	324	211	376	46.291	28.78	38.879	28.191	39.555	41.822	32.887	36.676	29.918	49.646	41.165	42.946	26.215	35.369	39.195
NDAJDAOJ_00599	pspG	phage shock protein G	0	1.78077	0.00297505	3.99316	7.00851e-05	365	371	390	327	286	500	294	346	269	357	612	980	191	232	245	299	332	350	163	267	192	122	170	209	113	77	183	22.833	19.239	24.222	14.656	20.681	22.533	15.47	26.004	22.67	14.386	40.245	41.061	13.424	13.045	16.112
NDAJDAOJ_02936		hypothetical protein	0	-1.32127	0.00297505	2.08397	7.2288e-05	72	93	73	45	38	93	52	22	48	102	58	84	65	104	37	83	70	66	103	99	32	59	83	105	155	142	109	4.504	4.823	4.534	2.017	2.748	4.191	2.736	1.653	4.045	4.11	3.814	3.519	4.568	5.848	2.433
NDAJDAOJ_00375	argI	ornithine carbamoyltransferase chain I	0	2.04818	0.00326921	3.9042	8.29501e-05	228	103	301	573.35	200	345	320	461	374	470	677	932	150	283	244	302	289	652	158	247	133	135	122	201	98	78	167	14.263	5.341	18.694	25.697	14.462	15.548	16.838	34.647	31.519	18.94	44.519	39.05	10.542	15.913	16.046
NDAJDAOJ_03781	yceO	small protein involved in biofilm formation and acid stress response	0	1.94096	0.0032735	-1.27903	8.39224e-05	5	6	7	8	6	7	15	10	5	17	10	19	6	10	9	3	6	8	6	6	6	5	4	7	2	1	5	0.313	0.311	0.435	0.359	0.434	0.315	0.789	0.752	0.421	0.685	0.658	0.796	0.422	0.562	0.592
NDAJDAOJ_02363	yfdX	hypothetical protein	0	1.97993	0.00341642	2.2136	9.25747e-05	100	73	86	50	31	116	92	83	97	143	197	292	67	79	67	64	103	146	80	69	66	39	77	91	28	22	65	6.256	3.786	5.341	2.241	2.242	5.228	4.841	6.238	8.175	5.762	12.955	12.234	4.709	4.442	4.406
NDAJDAOJ_04343	sfmD_2	putative outer membrane export usher protein	0	1.53304	0.00341642	1.94317	9.20495e-05	68	52	63	89	54	77	104	91	55	148	86	199	43	64	91	40	112	80	80	57	53	38	27	73	31	30	35	4.254	2.697	3.913	3.989	3.905	3.47	5.472	6.839	4.635	5.964	5.655	8.338	3.022	3.599	5.984
NDAJDAOJ_00314	nanS	putative 9-O-acetyl-N-acetylneuraminate esterase	0	1.65262	0.00353494	2.79889	9.87372e-05	135	66	128	145	64	153	189	133	131	300	229	387	64	121	160	65	166	180	112	123	101	76	51	117	53	53	95	8.445	3.423	7.95	6.499	4.628	6.895	9.945	9.996	11.04	12.089	15.059	16.215	4.498	6.804	10.522
NDAJDAOJ_01655	yqiI	protein involved in detoxification of methylglyoxal	0	1.77072	0.00366549	1.54921	0.000104352	49	29	52	64	18	86	80	64	41	129	114	209	42	47	48	35	97	81	40	44	44	19	22	36	29	18	44	3.065	1.504	3.23	2.868	1.302	3.876	4.21	4.81	3.455	5.198	7.497	8.757	2.952	2.643	3.157
NDAJDAOJ_01656	yqiH	putative membrane protein	0	2.34288	0.00368873	-0.260855	0.000110254	15	10	14	19	7	18	18	15	26	38	30	57	13	14	13	9	22	31	10	11	8	6	10	14	10	1	9	0.938	0.519	0.87	0.852	0.506	0.811	0.947	1.127	2.191	1.531	1.973	2.388	0.914	0.787	0.855
NDAJDAOJ_04589	ecpR	MatA DNA-binding transcriptional dual regulator	0	2.14108	0.00368873	-1.10971	0.000109069	8	7	5	7	6	13	14	10	8	18	24	45	7	6	9	7	11	9	6	5	2	6	2	4	2	6	4	0.5	0.363	0.311	0.314	0.434	0.586	0.737	0.752	0.674	0.725	1.578	1.885	0.492	0.337	0.592
NDAJDAOJ_04608	yagL	CP4-6 prophage; DNA-binding protein	0	1.99411	0.00368873	1.14683	0.000110898	34	22	39	43	25	49	89	54	38	102	75	153	28	36	44	27	58	66	29	23	35	34	7	35	21	9	28	2.127	1.141	2.422	1.927	1.808	2.208	4.683	4.058	3.203	4.11	4.932	6.411	1.968	2.024	2.894
NDAJDAOJ_02469	yfbO	hypothetical protein	0	1.89527	0.00375895	-0.390951	0.000114089	15	9	14	21	6	18	17	13	12	30	21	48	9	14	9	11	9	19	11	9	11	15	16	8	5	6	5	0.938	0.467	0.87	0.941	0.434	0.811	0.895	0.977	1.011	1.209	1.381	2.011	0.633	0.787	0.592
NDAJDAOJ_01579	yhaB	hypothetical protein	0	3.08678	0.00404211	-0.806129	0.000129737	17	2	8	12	9	16	23	16	10	38	19	54	6	5	7	4	15	23	10	10	9	5	3	12	1	2	6	1.063	0.104	0.497	0.538	0.651	0.721	1.21	1.202	0.843	1.531	1.249	2.263	0.422	0.281	0.46
NDAJDAOJ_00071	htrE_2	putative outer membrane usher protein	0	2.08224	0.00412152	0.158843	0.000135247	24	10	15	33	8	28	40	21	21	46	46	67	8	11	19	17	37	28	21	15	13	10	15	16	6	4	20	1.501	0.519	0.932	1.479	0.578	1.262	2.105	1.578	1.77	1.854	3.025	2.807	0.562	0.619	1.25
NDAJDAOJ_00355		hypothetical protein	0	1.55815	0.00412152	1.7628	0.000133925	50	24	52	70	30	81	76	73	53	158	101	194	54	66	78	29	84	73	56	67	52	29	34	55	32	23	51	3.128	1.245	3.23	3.137	2.169	3.65	3.999	5.486	4.467	6.367	6.642	8.128	3.795	3.711	5.13
NDAJDAOJ_03641	ycgY	hypothetical protein	0	1.18262	0.00412152	1.44823	0.000136212	42	27	34	38	28	36	51	34	25	115	88	162	35	80	40	42	57	36	66	47	31	45	39	66	26	37	46	2.627	1.4	2.112	1.703	2.025	1.622	2.684	2.555	2.107	4.634	5.787	6.788	2.46	4.498	2.631
NDAJDAOJ_02067	ypjB	hypothetical protein	0	3.022	0.00424671	-1.51968	0.000143972	5	4	5	9	2	13	6	7	8	19	11	24	2	4	7	8	9	16	6	1	5	8	5	5	1	0	4	0.313	0.207	0.311	0.403	0.145	0.586	0.316	0.526	0.674	0.766	0.723	1.006	0.141	0.225	0.46
NDAJDAOJ_01362	gspC	putative protein secretion protein for export	0	1.64092	0.00428364	0.302917	0.00014627	18	12	19	18	12	27	41	29	15	41	51	77	17	26	20	13	25	21	24	19	13	11	16	26	9	10	16	1.126	0.622	1.18	0.807	0.868	1.217	2.157	2.18	1.264	1.652	3.354	3.226	1.195	1.462	1.315
NDAJDAOJ_00790		hypothetical protein	0	-1.24907	0.00430666	2.03988	0.000148759	90	95	44	133	76	129	66	33	39	123	49	61	41	53	32	31	45	40	120	115	64	68	89	74	186	118	69	5.63	4.926	2.733	5.961	5.496	5.814	3.473	2.48	3.287	4.957	3.222	2.556	2.882	2.98	2.104
NDAJDAOJ_03965	infA	protein chain initiation factor IF-1	0	1.14688	0.0043451	5.81831	0.0001514	906	960	885	3167	1050	1727	1258	884	849	1451	1074	2016	760	960	975	741	966	1524	900	831	805	537	660	1159	422	330	640	56.675	49.782	54.965	141.94	75.928	77.83	66.196	66.438	71.551	58.471	70.625	84.468	53.414	53.981	64.119
NDAJDAOJ_01657	yqiG	putative membrane protein	0	1.57785	0.00456413	1.56467	0.000168528	55	34	53	72	26	91	60	60	53	108	81	175	31	30	48	37	66	74	43	48	40	48	32	50	23	18	43	3.441	1.763	3.292	3.227	1.88	4.101	3.157	4.509	4.467	4.352	5.326	7.332	2.179	1.687	3.157
NDAJDAOJ_01893	argA	N-acetylglutamate synthase	0	1.29967	0.00456413	5.16021	0.000166064	612	435	825	908	490	870	720	863	612	957	1109	1785	404	660	533	589	620	1289	468	531	295	396	394	544	307	308	413	38.284	22.558	51.239	40.695	35.433	39.208	37.886	64.859	51.577	38.564	72.927	74.789	28.394	37.112	35.052
NDAJDAOJ_02371	emrK	EmrKY-TolC multidrug efflux transport system - membrane fusion protein	0	2.70938	0.00456413	-0.517879	0.00016657	12	11	16	15	6	13	16	20	9	38	17	36	6	17	14	12	25	14	8	13	8	10	7	17	6	0	8	0.751	0.57	0.994	0.672	0.434	0.586	0.842	1.503	0.758	1.531	1.118	1.508	0.422	0.956	0.921
NDAJDAOJ_02774	yoeA	CP4-44 prophage; predicted disrupted hemin or colicin receptor	0	1.49986	0.00456413	1.44418	0.000163196	42	31	30	37.6299	20	44.3162	92.8251	44	39	110.823	57	197.795	42.3844	63.7452	58	27	47.6855	60.1995	62.5664	58	54	25.6106	40.1452	42.6785	34.4962	16	30.6104	2.627	1.608	1.863	1.687	1.446	1.997	4.884	3.307	3.287	4.466	3.748	8.287	2.979	3.584	3.814
NDAJDAOJ_04273	entB	EntB monomer	0	-1.3432	0.00456413	2.97593	0.00017029	151	184	126	56	45	139	144	85	88	143	104	129	232	288	122	87	90	99	207	209	127	66	193	154	288	197	164	9.446	9.542	7.826	2.51	3.254	6.264	7.577	6.388	7.416	5.762	6.839	5.405	16.305	16.194	8.023
NDAJDAOJ_04331	ybcK	DLP12 prophage; predicted recombinase	0	1.96628	0.00456413	-0.669434	0.000169519	6	5	10	8	6	6	20	14	13	35	23	66	9	6	15	9	18	13	7	8	9	9	5	6	7	3	11	0.375	0.259	0.621	0.359	0.434	0.27	1.052	1.052	1.096	1.41	1.512	2.765	0.633	0.337	0.986
NDAJDAOJ_03015	ydjE_2	YdjE MFS transporter	0	1.12514	0.00459359	0.552173	0.000172382	32	22	27	34	19	46	23	24	19	43	37	55	22	27	19	19	23	22	32	24	16	21	16	37	15	11	14	2.002	1.141	1.677	1.524	1.374	2.073	1.21	1.804	1.601	1.733	2.433	2.304	1.546	1.518	1.25
NDAJDAOJ_02607	galS	GalS DNA-binding transcriptional dual regulator	0	-1.03081	0.00464237	4.60566	0.000178172	624	761	409	582	532	788	227	170	228	531	332	328	406	465	309	183	253	225	598	446	303	412	596	705	561	649	410	39.035	39.463	25.402	26.084	38.47	35.513	11.945	12.776	19.215	21.398	21.832	13.743	28.534	26.147	20.321
NDAJDAOJ_04607	yagM	CP4-6 prophage; predicted protein	0	2.73971	0.00464534	-0.377902	0.000179276	8	13	15	19	3	20	26	11	13	40	44	68	7	5	16	10	33	20	17	6	17	11	3	15	3	3	10	0.5	0.674	0.932	0.852	0.217	0.901	1.368	0.827	1.096	1.612	2.893	2.849	0.492	0.281	1.052
NDAJDAOJ_01843	ygeQ	hypothetical protein	0	1.82967	0.0047458	3.36179	0.000187953	195	86	237	295	121	269	311	219	222	378	406	639	134	125	239	113	311	296	118	147	110	98	64	119	78	60	143	12.198	4.46	14.72	13.221	8.75	12.123	16.365	16.459	18.709	15.232	26.698	26.773	9.418	7.029	15.717
NDAJDAOJ_01526	yhbX	putative hydrolase, inner membrane	0	1.42273	0.00486555	2.01747	0.000194	68	42	80	75	54	83	98	73	75	119	151	233	59	61	56	48	88	94	66	80	64	41	36	54	41	27	57	4.254	2.178	4.969	3.361	3.905	3.741	5.157	5.486	6.321	4.795	9.93	9.762	4.147	3.43	3.683
NDAJDAOJ_04312		hypothetical protein	0	1.75554	0.0049288	0.814121	0.000199337	36	30	36	30	16	43	29	41	33	77	60	98	22	38	31	25	35	47	18	30	24	8	13	41	16	8	26	2.252	1.556	2.236	1.345	1.157	1.938	1.526	3.081	2.781	3.103	3.946	4.106	1.546	2.137	2.039
NDAJDAOJ_04291		hypothetical protein	0	1.97939	0.00494303	1.89008	0.000201305	90	42	65	48	19	99	118	98	63	156	117	213	36	54	94	39	99	112	57	66	45	47	36	76	26	16	46	5.63	2.178	4.037	2.151	1.374	4.462	6.209	7.365	5.309	6.286	7.694	8.924	2.53	3.036	6.182
NDAJDAOJ_01476	yhcF	putative transcriptional regulator	0	1.25781	0.00495188	2.86483	0.000206071	127	63	141	126	68	156	166	125	106	248	218	392	105	194	146	83	167	142	134	126	98	81	66	116	77	59	104	7.945	3.267	8.757	5.647	4.917	7.03	8.735	9.394	8.933	9.994	14.335	16.424	7.38	10.909	9.601
NDAJDAOJ_01980	pphB	protein-tyrosine-phosphatase / phosphoprotein phosphatase	0	2.59813	0.00495188	-1.48941	0.000208069	2	7	7	12	7	12	5	6	6	20	17	12	9	9	7	2	3	10	6	7	5	3	2	6	2	0	4	0.125	0.363	0.435	0.538	0.506	0.541	0.263	0.451	0.506	0.806	1.118	0.503	0.633	0.506	0.46
NDAJDAOJ_03299	ydeT	hypothetical protein	0	3.07053	0.00501151	2.17749	0.000212642	77	27	142	119	55	125	144	146	150	159	220	345	38	42	105	70	156	261	53	74	43	57	37	48	13	11	42	4.817	1.4	8.819	5.333	3.977	5.633	7.577	10.973	12.641	6.407	14.467	14.455	2.671	2.362	6.905
NDAJDAOJ_02709	wcaD	putative colanic acid polymerase	0	3.08484	0.00507818	-2.01173	0.000221967	6	0	1	5	3	11	8	8	2	11	11	16	4	5	3	4	5	7	5	7	2	3	2	7	0	1	1	0.375	0	0.062	0.224	0.217	0.496	0.421	0.601	0.169	0.443	0.723	0.67	0.281	0.281	0.197
NDAJDAOJ_03990	artJ	arginine ABC transporter - periplasmic binding protein	0	1.37391	0.00513144	5.75514	0.000226484	761	628	1114	1539	761	1112	1105	1306	1040	1478	1185	1984	543	1203	931	1412	879	2798	851	832	503	748	583	947	416	290	507	47.605	32.566	69.188	68.976	55.03	50.114	58.145	98.153	87.648	59.559	77.924	83.127	38.163	67.644	61.226
NDAJDAOJ_03443	ompN_2	outer membrane pore protein N, non-specific	0	1.74371	0.00524196	-0.195541	0.000234715	7	8	15	23	18	22	24	19	17	36	25	60	12	25	13	9	21	11	17	6	12	9	7	13	8	4	12	0.438	0.415	0.932	1.031	1.302	0.991	1.263	1.428	1.433	1.451	1.644	2.514	0.843	1.406	0.855
NDAJDAOJ_00501		tRNA-Phe	0	1.65263	0.00531938	-0.548044	0.000241584	14	6	5.5	16	11	15	12	13	14	30	26.5	32	12.5	14.5	21.5	9	17	9	10	6	6.5	5	7	10.5	5.5	4	9	0.876	0.311	0.342	0.717	0.795	0.676	0.631	0.977	1.18	1.209	1.743	1.341	0.879	0.815	1.414
NDAJDAOJ_01738		tRNA-Phe	0	1.65263	0.00531938	-0.548044	0.000241584	14	6	5.5	16	11	15	12	13	14	30	26.5	32	12.5	14.5	21.5	9	17	9	10	6	6.5	5	7	10.5	5.5	4	9	0.876	0.311	0.342	0.717	0.795	0.676	0.631	0.977	1.18	1.209	1.743	1.341	0.879	0.815	1.414
NDAJDAOJ_00445	yjfC	putative synthetase/amidase	0	1.15361	0.00534134	1.64945	0.000246599	55	37	58	70	49	78	61	53	51	103	71	162	49	60	51	36	79	63	43	54	34	34	33	46	29	35	33	3.441	1.919	3.602	3.137	3.543	3.515	3.21	3.983	4.298	4.151	4.669	6.788	3.444	3.374	3.354
NDAJDAOJ_02025		tRNA-Arg	0	1.53336	0.00534134	1.95143	0.00025898	79.2192	46.7433	64.9467	81.8676	44.5541	108.603	115.257	80.5135	62.2031	102.951	127.256	236.269	72.9146	71.8113	80.3114	45.3098	80.5505	97.3711	48.9528	57.2389	41.677	30.7679	41.1207	47.1578	30.6949	23.6142	52.2248	4.956	2.424	4.034	3.669	3.222	4.894	6.065	6.051	5.242	4.149	8.368	9.899	5.125	4.038	5.282
NDAJDAOJ_02027		tRNA-Arg	0	1.53336	0.00534134	1.95143	0.00025898	79.2192	46.7433	64.9467	81.8676	44.5541	108.603	115.257	80.5135	62.2031	102.951	127.256	236.269	72.9146	71.8113	80.3114	45.3098	80.5505	97.3711	48.9528	57.2389	41.677	30.7679	41.1207	47.1578	30.6949	23.6142	52.2248	4.956	2.424	4.034	3.669	3.222	4.894	6.065	6.051	5.242	4.149	8.368	9.899	5.125	4.038	5.282
NDAJDAOJ_02028		tRNA-Arg	0	1.53336	0.00534134	1.95143	0.00025898	79.2192	46.7433	64.9467	81.8676	44.5541	108.603	115.257	80.5135	62.2031	102.951	127.256	236.269	72.9146	71.8113	80.3114	45.3098	80.5505	97.3711	48.9528	57.2389	41.677	30.7679	41.1207	47.1578	30.6949	23.6142	52.2248	4.956	2.424	4.034	3.669	3.222	4.894	6.065	6.051	5.242	4.149	8.368	9.899	5.125	4.038	5.282
NDAJDAOJ_02029		tRNA-Arg	0	1.53336	0.00534134	1.95143	0.00025898	79.2192	46.7433	64.9467	81.8676	44.5541	108.603	115.257	80.5135	62.2031	102.951	127.256	236.269	72.9146	71.8113	80.3114	45.3098	80.5505	97.3711	48.9528	57.2389	41.677	30.7679	41.1207	47.1578	30.6949	23.6142	52.2248	4.956	2.424	4.034	3.669	3.222	4.894	6.065	6.051	5.242	4.149	8.368	9.899	5.125	4.038	5.282
NDAJDAOJ_03224	intQ	Qin prophage; predicted defective integrase	0	1.51332	0.00534134	1.24957	0.000250045	38	25	42	41.1327	24	44.119	44.0754	37	34	76.1017	70	141.111	36.2357	46.1066	54	28	53.1476	43	45.1043	35	41	25.1153	38	44.1326	14	20	36.1414	2.377	1.296	2.609	1.844	1.735	1.988	2.319	2.781	2.865	3.067	4.603	5.912	2.547	2.593	3.551
NDAJDAOJ_03694	ymfJ	e14 prophage; predicted protein	0	1.29771	0.00534134	2.16108	0.000255916	90	81	84	139	121	232	101	77	65	142	92	121	53	68	64.31	45	80	94	71	67	64	63	40	102	50	17	35	5.63	4.2	5.217	6.23	8.75	10.455	5.315	5.787	5.478	5.722	6.05	5.07	3.725	3.824	4.229
NDAJDAOJ_03808		tRNA-Ser	0	1.64289	0.00534134	0.269827	0.000249014	13	13.5	19.5	26	21	28.5	29.5	28.5	14.5	40.5	34.5	58	15.5	23	22.5	14	27.5	33.5	13	22	20	19	10	19.5	6.5	9.5	12	0.813	0.7	1.211	1.165	1.519	1.284	1.552	2.142	1.222	1.632	2.269	2.43	1.089	1.293	1.48
NDAJDAOJ_03966		tRNA-Ser	0	1.64289	0.00534134	0.269827	0.000249014	13	13.5	19.5	26	21	28.5	29.5	28.5	14.5	40.5	34.5	58	15.5	23	22.5	14	27.5	33.5	13	22	20	19	10	19.5	6.5	9.5	12	0.813	0.7	1.211	1.165	1.519	1.284	1.552	2.142	1.222	1.632	2.269	2.43	1.089	1.293	1.48
NDAJDAOJ_01842		tRNA-Gly	0	1.95883	0.00542041	2.30556	0.000271035	96	40	88	97	41	139	184	107	115	211	147	300	62	67	141	54	139	142	53	70	75	52	39	77	33	22	68	6.005	2.074	5.465	4.347	2.965	6.264	9.682	8.042	9.692	8.503	9.667	12.57	4.357	3.767	9.273
NDAJDAOJ_04338		tRNA-Arg	0	1.72579	0.00542041	0.855437	0.000270487	29	16	16	37	18	45	44	34	41	73	49	112	24	33	45	15	49	64	40	28	27	20	18	20	19	11	15	1.814	0.83	0.994	1.658	1.302	2.028	2.315	2.555	3.455	2.942	3.222	4.693	1.687	1.856	2.959
NDAJDAOJ_04275	entC	isochorismate synthase 1	0	-1.32226	0.00565103	2.49619	0.000289178	102	75	82	59	47	77	90	64	51	140	92	107	174	138	111	72	60	70	155	152	80	29	126	100	239	224	120	6.381	3.889	5.093	2.644	3.399	3.47	4.736	4.81	4.298	5.642	6.05	4.483	12.229	7.76	7.3
NDAJDAOJ_03851	cspG	cold shock protein CspG	0	1.44348	0.0056799	5.37367	0.000291867	423	399	390	2139	712	1801	1249	600	772	1204	938.303	1945.56	608	791	907	451	970	1091	840	624	742	345	416.373	603	334	171	589	26.461	20.691	24.222	95.867	51.486	81.165	65.722	45.093	65.061	48.517	61.702	81.517	42.731	44.478	59.647
NDAJDAOJ_00069	yadV	putative pilin chaperone similar to PapD	0	2.08377	0.00570761	0.359077	0.000296395	28	13	21	23	13	24	35	37	20	60	45	84	11	24	35	14	34	36	13	10	28	14	9	24	10	5	16	1.752	0.674	1.304	1.031	0.94	1.082	1.842	2.781	1.686	2.418	2.959	3.519	0.773	1.35	2.302
NDAJDAOJ_00665	thiE	thiamine phosphate synthase	0	1.21646	0.00570761	1.26171	0.000296942	69	69	60	92	34	91	28	29	25	69	34	62	37	35	35	36	26	50	38	40	34	58	45	59	14	21	12	4.316	3.578	3.726	4.123	2.459	4.101	1.473	2.18	2.107	2.78	2.236	2.598	2.6	1.968	2.302
NDAJDAOJ_03796	ymdA	hypothetical protein	0	1.14709	0.00580046	0.207494	0.000307956	18	21	13	26	22	22	24	17	12	38	25	55	13	21	19	19	25	21	21	19	13	20	11	20	10	11	13	1.126	1.089	0.807	1.165	1.591	0.991	1.263	1.278	1.011	1.531	1.644	2.304	0.914	1.181	1.25
NDAJDAOJ_03839	yccE	hypothetical protein	0	1.6904	0.00580046	-1.30138	0.000305661	7	6	8	11	4	16	11	6	5	14	10	25	5	6	6	4	3	8	9	9	7	5	2	5	5	2	2	0.438	0.311	0.497	0.493	0.289	0.721	0.579	0.451	0.421	0.564	0.658	1.047	0.351	0.337	0.395
NDAJDAOJ_03643	ycgR	molecular brake that regulates flagellar motility in response to c-di-GMP	0	1.13553	0.00582517	0.778665	0.00031051	31	29	22	61	30	50	38	27	29	49	46	57	22	30	26	17	37	30	29	38	18	29	17	21	18	12	15	1.939	1.504	1.366	2.734	2.169	2.253	2	2.029	2.444	1.975	3.025	2.388	1.546	1.687	1.71
NDAJDAOJ_00734	glpK	glycerol kinase	0	-1.18615	0.00610305	7.827	0.000330527	4664	4673	3031	7597	5052	7370	2235	2094	1974	5791	2674	3241	2042	3474	4067	1820	2510	2488	6754	5796	2829	3602	4945	4755	8385	7025	3065	291.758	242.325	188.248	340.487	365.322	332.142	117.606	157.376	166.362	233.359	175.84	135.794	143.515	195.342	267.46
NDAJDAOJ_02657	rcnA	membrane protein conferring nickel and cobalt resistance	0	1.40229	0.00629496	3.34465	0.000344948	187	101	126	211	99	242	292	204	176	325	308	568	151	182	226	100	208	268	178	147	173	92	102	162	81	73	162	11.698	5.237	7.826	9.457	7.159	10.906	15.365	15.332	14.833	13.096	20.254	23.798	10.613	10.234	14.863
NDAJDAOJ_03608	narJ	molybdenum cofactor assembly chaperone subunit (delta subunit) of nitrate reductase 1	0	-2.0272	0.00629496	4.68411	0.000344239	393	537	185	527	313	688	346	231	192	1166	404	229	771	806	231	203	263	181	1128	852	427	101	328	429	1346	1890	877	24.584	27.847	11.49	23.619	22.634	31.006	18.207	17.361	16.181	46.986	26.567	9.595	54.187	45.321	15.191
NDAJDAOJ_03969	cspD	DNA replication inhibitor	0	1.07892	0.00629496	9.2786	0.000344146	13756	11858	11391	10363	10612	18875	10745	6042	6661	23627	14507	21602	4686	9853	8516	8788	11557	6889	13256	11800	5094	19654	12665	18766	7062	5048	6725	860.512	614.913	707.468	464.455	767.38	850.634	565.402	454.09	561.365	952.095	953.966	905.097	329.341	554.032	560.042
NDAJDAOJ_04218	djlB	putative chaperone	0	1.67761	0.00632023	1.51622	0.000348818	68	28	43	84	31	82	65	68	53	85	76	143	38	47	72	31	61	53	39	49	45	39	31	43	21	13	30	4.254	1.452	2.671	3.765	2.242	3.695	3.42	5.111	4.467	3.425	4.998	5.992	2.671	2.643	4.735
NDAJDAOJ_04018	yliF	putative diguanylate cyclase	0	1.13358	0.00662214	1.75245	0.000376996	44	42	39	65	28	51	102	68	55	130	94	196	50	54	69	36	80	67	70	47	54	31	29	64	41	28	61	2.752	2.178	2.422	2.913	2.025	2.298	5.367	5.111	4.635	5.239	6.181	8.212	3.514	3.036	4.538
NDAJDAOJ_00158		hypothetical protein	0	-1.1207	0.00665071	2.02323	0.000381645	52	100	49	103	42	125	58	29	24	74	66	95	104	114	49	59	52	49	87	50	24	101	78	98	113	136	93	3.253	5.186	3.043	4.616	3.037	5.633	3.052	2.18	2.023	2.982	4.34	3.98	7.309	6.41	3.222
NDAJDAOJ_04318	rrrD	DLP12 prophage; lysozyme	0	1.16658	0.00665071	1.08508	0.000384295	45	34	23	55	27	66	50	43	28	77	45	100	29	37	35	28	40	45	48	27	24	20	15	41	18	18	30	2.815	1.763	1.428	2.465	1.952	2.974	2.631	3.232	2.36	3.103	2.959	4.19	2.038	2.081	2.302
NDAJDAOJ_04332	emrE	multidrug efflux transporter EmrE	0	1.18676	0.00667088	1.53008	0.000388305	31	43	47	108	53	76	55	33	42	72	92	120	37	47	43	35	68	67	53	53	29	35	35	63	27	19	37	1.939	2.23	2.919	4.84	3.833	3.425	2.894	2.48	3.54	2.901	6.05	5.028	2.6	2.643	2.828
NDAJDAOJ_04378		hypothetical protein	0	1.35166	0.00705727	1.25455	0.00042133	34	29	41	60	25	81	77	46	48	95	69	130	22	32	50	21	49	56	46	38	27	33	12	31	31	16	30	2.127	1.504	2.546	2.689	1.808	3.65	4.052	3.457	4.045	3.828	4.537	5.447	1.546	1.799	3.288
NDAJDAOJ_03592		hypothetical protein	0	2.14043	0.0071523	-1.33046	0.000428528	11	7	4	14	5	13	9	9	10	16	10	21	2	9	9	5	9	7	3	4	4	6	6	3	3	2	1	0.688	0.363	0.248	0.627	0.362	0.586	0.474	0.676	0.843	0.645	0.658	0.88	0.141	0.506	0.592
NDAJDAOJ_02505	glpB	glycerol-3-phosphate dehydrogenase (anaerobic), membrane anchor subunit	0	-1.27469	0.00715953	3.02492	0.000430736	144	146	84	709	266	505	63	63	71	194	74	121	75	113	132	65	77	103	233	253	99	99	140	135	278	270	103	9.008	7.571	5.217	31.776	19.235	22.759	3.315	4.735	5.984	7.818	4.866	5.07	5.271	6.354	8.681
NDAJDAOJ_03098		hypothetical protein	0	1.48066	0.00715953	-0.6693	0.000432014	9	6	7	13	5	12	10	15	9	31	30	39	10	10	12	3	5	14	14	10	7	12	6	9	10	4	10	0.563	0.311	0.435	0.583	0.362	0.541	0.526	1.127	0.758	1.249	1.973	1.634	0.703	0.562	0.789
NDAJDAOJ_03230	rzpQ	Qin prophage; predicted protein	0	1.46682	0.00770908	0.369053	0.00048983	20	18	33	25	11	32	19	21	23	66	31	47	24	18	20	11	25	33	31	25	18	16	10	28	13	14	7	1.251	0.933	2.05	1.12	0.795	1.442	1	1.578	1.938	2.66	2.039	1.969	1.687	1.012	1.315
NDAJDAOJ_02373	emrY	EmrKY putative multidrug efflux transporter - membrane subunit	0	1.7106	0.00775112	-0.341786	0.000495356	10	13	7	20	11	19	28	17	17	32	26	35	8	13	13	9	18	20	4	13	12	9	7	17	3	8	9	0.626	0.674	0.435	0.896	0.795	0.856	1.473	1.278	1.433	1.29	1.71	1.466	0.562	0.731	0.855
NDAJDAOJ_01192	yhiJ	hypothetical protein	0	1.07292	0.00814689	1.478	0.000543507	47	39	46	37	18	45	72	35	46	103	87	122	32	78	52	36	60	38	67	50	43	37	38	36	30	24	49	2.94	2.022	2.857	1.658	1.302	2.028	3.789	2.63	3.877	4.151	5.721	5.112	2.249	4.386	3.42
NDAJDAOJ_02938	holE	DNA polymerase III, th subunit	0	1.32521	0.00824217	5.39544	0.000555336	808	570	721	956	531	1067	1283	1073	588	1251	851	1967	414	782	1079	503	819	1341	666	693	613	461	404	643	363	230	490	50.545	29.558	44.78	42.847	38.398	48.086	67.511	80.642	49.555	50.411	55.961	82.415	29.097	43.972	70.959
NDAJDAOJ_03236	flxA	Qin prophage; predicted protein	0	1.63451	0.00824217	1.04133	0.000554063	36	28	42	36	24	63	47	50	22	66	61	96	23	48	50	24	41	43	29	36	25	22	22	43	14	8	33	2.252	1.452	2.609	1.613	1.735	2.839	2.473	3.758	1.854	2.66	4.011	4.022	1.616	2.699	3.288
NDAJDAOJ_00427	yjfZ	hypothetical protein	0	1.5	0.00836686	0.475589	0.000567305	20	22	24	59	20	50	28	24	20	43	40	55	19	22	16	17	29	35	21	21	20	9	18	32	16	4	16	1.251	1.141	1.491	2.644	1.446	2.253	1.473	1.804	1.686	1.733	2.63	2.304	1.335	1.237	1.052
NDAJDAOJ_03568	trpE_1	anthranilate synthase component I	0	-1.00059	0.00836686	8.79817	0.000566221	11579	11256	10112	6104	6807	11530	4392	5285	5005	11511	4772	6616	5660	7475	7021	6099	5471	6212	9434	8631	3801	9938	6572	12796	10862	10295	7945	724.329	583.696	628.032	273.573	492.231	519.619	231.107	397.198	421.804	463.858	313.802	277.202	397.795	420.317	461.726
NDAJDAOJ_01528		tRNA-Met	0	1.14129	0.00844346	3.19065	0.000576099	126.003	154.181	82.82	185.504	98.7778	217.212	300.232	102.661	175.124	375.577	203.822	348.418	133.576	202.819	177.513	127.995	209.653	99.8104	208.236	140.993	156.975	109.813	91.1739	216.374	100.363	65.4004	116.829	7.882	7.995	5.144	8.314	7.143	9.789	15.798	7.716	14.759	15.135	13.403	14.598	9.388	11.404	11.674
NDAJDAOJ_00316		hypothetical protein	0	1.21759	0.00858241	2.73384	0.00058924	149	99	111	223	100	219	154	113	90	163	160	307	61	105	101	62	130	163	93	91	106	96	76	160	60	52	61	9.321	5.134	6.894	9.995	7.231	9.87	8.103	8.493	7.585	6.568	10.521	12.863	4.287	5.904	6.642
NDAJDAOJ_00073	yadL	hypothetical protein	0	1.46008	0.00865835	0.00265133	0.000612915	13	12	15	24	12	22	40	15	19	45	23	48	5	14	16	18	21	27	21	11	13	20	6	21	13	5	10	0.813	0.622	0.932	1.076	0.868	0.991	2.105	1.127	1.601	1.813	1.512	2.011	0.351	0.787	1.052
NDAJDAOJ_03445	ynaE	Rac prophage; cold shock protein, function unknown	0	1.91429	0.00870606	3.14375	0.000619056	128.689	59.027	133.33	128.395	50.9756	202.248	341.729	214.53	259.286	387.219	312.969	586.25	113.542	144.176	216.533	78.186	303.336	308.4	154.397	131.35	146.25	102.769	72.3729	89.4627	87.8545	30.25	150.756	8.05	3.061	8.281	5.754	3.686	9.115	17.982	16.123	21.852	15.604	20.581	24.563	7.98	8.107	14.24
NDAJDAOJ_04613	argF	ornithine carbamoyltransferase chain F	0	1.49531	0.00870606	5.10048	0.000622842	602	305	759	1064.65	416	829	746	925	739	1047	1167	1736	400	505	594	727	636	1645	361	672	261	324	292	368	277	246	428	37.658	15.816	47.14	47.716	30.082	37.36	39.255	69.519	62.28	42.191	76.741	72.736	28.113	28.396	39.064
NDAJDAOJ_04265		hypothetical protein	0	1.07191	0.00880826	0.591094	0.000634796	17	20	34	43	21	40	24	19	17	62	24	62	26	27	27	22	26	26	38	21	18	20	17	32	16	11	18	1.063	1.037	2.112	1.927	1.519	1.803	1.263	1.428	1.433	2.498	1.578	2.598	1.827	1.518	1.776
NDAJDAOJ_03243	cspF	Qin prophage; cold shock protein	0	2.00038	0.00881418	4.10016	0.000640415	343.52	101.878	314	285	183	435	520	354.81	406	696.807	559.817	1105.4	230	234	453	187	484.805	640	215	347	249	136	181.834	208	92	79	295	21.489	5.283	19.502	12.773	13.233	19.604	27.362	26.666	34.216	28.079	36.813	46.315	16.165	13.158	29.791
NDAJDAOJ_00784	yihR	putative aldose-1-epimerase	0	1.17318	0.00908592	0.999579	0.000672242	51	22	37	31	22	26	43	30	31	92	43	87	38	53	31	17	27	38	44	46	20	24	25	41	26	14	25	3.19	1.141	2.298	1.389	1.591	1.172	2.263	2.255	2.613	3.707	2.828	3.645	2.671	2.98	2.039
NDAJDAOJ_02614	sanA	vancomycin sensitivity	0	1.13266	0.00926184	2.0043	0.00069059	54	47	59	122	49	143	91	89	56	121	105	168	56	95	84	50	88	108	51	63	62	32	36	50	40	28	54	3.378	2.437	3.664	5.468	3.543	6.445	4.788	6.689	4.719	4.876	6.905	7.039	3.936	5.342	5.524
NDAJDAOJ_04647		hypothetical protein	0	1.90356	0.00926184	1.55031	0.000691182	34	24	45	86	20	69	109	74	57	89	121	262	48	49	58	29	80	81	37	37	41	32	20	41	25	12	52	2.127	1.245	2.795	3.854	1.446	3.11	5.736	5.562	4.804	3.586	7.957	10.977	3.374	2.755	3.814
NDAJDAOJ_00075	yadC	putative fimbrial-like adhesin protein	0	1.72005	0.00931403	1.44832	0.000706992	44	17	49	56	30	70	76	52	38	122	88	203	31	42	58	31	92	87	46	42	31	23	23	33	38	10	46	2.752	0.882	3.043	2.51	2.169	3.155	3.999	3.908	3.203	4.916	5.787	8.505	2.179	2.362	3.814
NDAJDAOJ_00700	argC	N-acetylglutamylphosphate reductase	0	1.29379	0.00939034	5.28717	0.000718792	660	391	922	956	559	1033	716	990	699	1197	1053	1665	440	650	728	593	782	1554	490	710	354	438	346	643	360	270	449	41.287	20.276	57.263	42.847	40.423	46.554	37.676	74.404	58.909	48.235	69.244	69.761	30.924	36.549	47.876
NDAJDAOJ_01480	yhcD	putative outer membrane protein	0	1.01897	0.00948063	3.35919	0.000727724	198	122	140	235	131	231	203	180	177	310	261	507	149	181	208	109	225	246	155	148	145	110	98	184	110	102	135	12.386	6.326	8.695	10.532	9.473	10.41	10.682	13.528	14.917	12.492	17.163	21.243	10.472	10.178	13.679
NDAJDAOJ_02851		hypothetical protein	0	1.45768	0.00975128	0.104621	0.000754737	19	14	21	23	13	21	20	27	17	29	26	44	17	29	22	13	22	27	23	12	22	13	10	12	7	6	10	1.189	0.726	1.304	1.031	0.94	0.946	1.052	2.029	1.433	1.169	1.71	1.844	1.195	1.631	1.447
NDAJDAOJ_01117	hokA	small toxic membrane polypeptide	0	1.56268	0.00997783	0.612776	0.000776777	18	11	23	46	29	47	35	18	38	57	45	80	15	23	33	20	53	31	20	35	15	17	17	17	14	8	20	1.126	0.57	1.428	2.062	2.097	2.118	1.842	1.353	3.203	2.297	2.959	3.352	1.054	1.293	2.17
NDAJDAOJ_00286		hypothetical protein	0	1.12091	0.0100724	1.74016	0.000795761	55	41	39	92	63	119	60	53	40	85	82	127	52	73	53	41	60	71	88	65	34	63	45	38	32	21	37	3.441	2.126	2.422	4.123	4.556	5.363	3.157	3.983	3.371	3.425	5.392	5.321	3.655	4.105	3.485
NDAJDAOJ_02959	mntP	manganese export protein	0	1.51826	0.0100724	1.17784	0.000813721	22	23	37	166	54	125	76	34	29	57	67	82	40	46	36	24	46	51	55	44	30	17	19	19	21	6	27	1.376	1.193	2.298	7.44	3.905	5.633	3.999	2.555	2.444	2.297	4.406	3.436	2.811	2.587	2.367
NDAJDAOJ_02659	thiM	hydroxyethylthiazole kinase	0	1.05326	0.0100803	3.18225	0.000820899	154	117	168	322	141	317	222	176	117	246	208	333	115	122	195	110	170	265	140	148	121	82	102	141	93	69	89	9.634	6.067	10.434	14.432	10.196	14.286	11.682	13.227	9.86	9.913	13.678	13.952	8.082	6.86	12.824
NDAJDAOJ_04341	sfmH	putative fimbrial-like adhesin protein	0	1.97767	0.0100803	-2.25434	0.00082484	1	2	6	7	3	6	4	5	3	9	10	12	1	3	1	1	4	5	2	5	3	2	2	2	2	1	1	0.063	0.104	0.373	0.314	0.217	0.27	0.21	0.376	0.253	0.363	0.658	0.503	0.07	0.169	0.066
NDAJDAOJ_03672		hypothetical protein	0	1.47828	0.0102772	1.91775	0.000850185	51	21	74	61	36	77	98	95	56	188	134	258	31	80	81	42	115	68	69	62	57	24	33	64	36	40	66	3.19	1.089	4.596	2.734	2.603	3.47	5.157	7.14	4.719	7.576	8.812	10.81	2.179	4.498	5.327
NDAJDAOJ_04660	yafO	ribosome-dependent mRNA interferase, toxin of the YafO-YafN toxin-antitoxin system	0	1.47523	0.0102772	0.856745	0.000852412	43	21	35	42	26	44	31	30	21	81	48	119	10	28	34	20	36	22	35	22	31	28	20	37	25	9	28	2.69	1.089	2.174	1.882	1.88	1.983	1.631	2.255	1.77	3.264	3.156	4.986	0.703	1.574	2.236
NDAJDAOJ_03872		tRNA-Ser	0	1.54848	0.0105436	0.602829	0.000888002	18	16	21	44	19	45	42	24	40	44	65	102	30	20	27	25	43	29	15	20	14	11	17	15	14	9	25	1.126	0.83	1.304	1.972	1.374	2.028	2.21	1.804	3.371	1.773	4.274	4.274	2.108	1.125	1.776
NDAJDAOJ_03352	yncI	hypothetical protein	0	1.96524	0.0106236	-0.900381	0.000903795	1	1	10	23	6	17	21	10	11	21	18	43	4	13	6	8	13	18	8	11	8	4	5	12	3	7	3	0.063	0.052	0.621	1.031	0.434	0.766	1.105	0.752	0.927	0.846	1.184	1.802	0.281	0.731	0.395
NDAJDAOJ_03245		hypothetical protein	0	3.34365	0.0109337	-1.66453	0.000951165	12	3	6	10	6	13	11	6	6	11	14	22	3	2	11	2	9	7	4	13	1	4	2	3	0	0	4	0.751	0.156	0.373	0.448	0.434	0.586	0.579	0.451	0.506	0.443	0.921	0.922	0.211	0.112	0.723
NDAJDAOJ_01852	ygeH	putative transcriptional regulator	0	1.67346	0.011	-1.06424	0.000959277	5	1	3	15	4	13	23	8	11	18	20	32	5	5	6	8	21	20	7	3	4	7	5	8	4	4	5	0.313	0.052	0.186	0.672	0.289	0.586	1.21	0.601	0.927	0.725	1.315	1.341	0.351	0.281	0.395
NDAJDAOJ_02955	yobH	hypothetical protein	0	1.0404	0.0111228	1.69686	0.000973464	51	45	33	104	44	89	66	48	54	95	88	155	30	78	53	32	76	53	74	47	34	39	50	51	42	31	33	3.19	2.334	2.05	4.661	3.182	4.011	3.473	3.607	4.551	3.828	5.787	6.494	2.108	4.386	3.485
NDAJDAOJ_00942	bglF	beta-glucoside PTS permease BglF - cryptic	0	1.08129	0.0112594	5.02665	0.000996303	601	332	529	906	449	936	780	640	530	991	750	1545	518	625	701	310	594	886	500	538	436	338	279	437	329	251	452	37.596	17.216	32.855	40.606	32.468	42.182	41.044	48.1	44.667	39.934	49.319	64.734	36.406	35.144	46.1
NDAJDAOJ_00250	yjjZ	hypothetical protein	0	2.15904	0.0113248	3.22364	0.00100691	196	37	205	189	84	285	308	221	286	377	497	661	174	118	194	111	320	314	72	224	95	72	62	80	68	48	129	12.261	1.919	12.732	8.471	6.074	12.844	16.207	16.609	24.103	15.192	32.682	27.695	12.229	6.635	12.758
NDAJDAOJ_00172	caiT	L-carnitine : gamma-butyrobetaine antiporter	0	1.16796	0.0115167	1.56358	0.00102889	77	39	49	65	35	98	75	52	41	92	76	116	32	51	58	32	62	69	58	56	35	34	20	48	24	25	36	4.817	2.022	3.043	2.913	2.531	4.417	3.946	3.908	3.455	3.707	4.998	4.86	2.249	2.868	3.814
NDAJDAOJ_04646	ykfI	toxin of the YkfI-YafW toxin-antitoxin pair	0	1.51818	0.0115571	3.02398	0.00104029	148	89	176	216	83	254	169	155	151	225	273	506	101	125	222	87	159	223	108	146	103	96	63	91	80	44	112	9.258	4.615	10.931	9.681	6.002	11.447	8.893	11.649	12.726	9.067	17.952	21.201	7.098	7.029	14.599
NDAJDAOJ_02053	ygaV	putative DNA-binding transcriptional regulator	0	1.00179	0.0115826	1.99086	0.00104712	78	50	58	115	45	103	78	54	66	149	85	154	52	80	47	36	69	84	70	60	63	75	41	91	59	26	47	4.879	2.593	3.602	5.154	3.254	4.642	4.104	4.058	5.562	6.004	5.59	6.452	3.655	4.498	3.091
NDAJDAOJ_02821	fliR	flagellar biosynthesis protein FliR	0	1.14758	0.0119963	0.793865	0.00111399	30	14	29	45	37	56	33	31	21	60	52	94	18	43	35	21	27	35	29	28	22	11	16	21	22	16	22	1.877	0.726	1.801	2.017	2.676	2.524	1.736	2.33	1.77	2.418	3.419	3.938	1.265	2.418	2.302
NDAJDAOJ_02932		hypothetical protein	0	1.27847	0.0123153	1.24501	0.00115275	39	34	52	103	44	152	51	35	15	78	53	79	36	42	44	23	41	39	37	37	39	31	31	29	16	18	24	2.44	1.763	3.23	4.616	3.182	6.85	2.684	2.63	1.264	3.143	3.485	3.31	2.53	2.362	2.894
NDAJDAOJ_01242		hypothetical protein	0	2.57812	0.0126531	-1.52773	0.00119516	5	0	3	6	5	12	17	4	13	18	19	31	7	7	7	2	10	4	3	3	7	4	4	5	1	1	7	0.313	0	0.186	0.269	0.362	0.541	0.895	0.301	1.096	0.725	1.249	1.299	0.492	0.394	0.46
NDAJDAOJ_03257	ydfK	Qin prophage; cold shock gene, predicted DNA-binding transcriptional regulator	0	1.80546	0.0127802	2.67182	0.00121001	118.311	18.973	65.67	79.6049	44.0244	119.752	251.271	138.47	145.714	354.781	214.031	418.75	104.458	113.824	189.467	85.814	180.664	205.6	119.603	90.65	123.75	64.2308	49.6271	72.5373	63.1455	24.75	148.244	7.401	0.984	4.079	3.568	3.184	5.397	13.222	10.407	12.28	14.297	14.074	17.545	7.341	6.4	12.46
NDAJDAOJ_03310	yddA_1	YddA complex	0	2.62448	0.012807	-0.872487	0.00122167	12	2	11	23	4	15	13	14	5	24	13	37	6	9	12	5	15	11	9	14	9	11	8	6	1	1	8	0.751	0.104	0.683	1.031	0.289	0.676	0.684	1.052	0.421	0.967	0.855	1.55	0.422	0.506	0.789
NDAJDAOJ_02643		hypothetical protein	0	1.05811	0.0129045	1.4935	0.00123817	46	37	49	65	43	104	66	47	39	84	81	103	21	57	48	33	53	56	47	59	33	46	24	45	28	25	32	2.878	1.919	3.043	2.913	3.109	4.687	3.473	3.532	3.287	3.385	5.326	4.316	1.476	3.205	3.157
NDAJDAOJ_04380		hypothetical protein	0	1.44076	0.013511	1.12205	0.0013134	32	26	25	46	20	68	75	35	47	99	47	105	14	28	38	22	59	47	33	35	37	32	25	55	23	9	36	2.002	1.348	1.553	2.062	1.446	3.065	3.946	2.63	3.961	3.989	3.091	4.399	0.984	1.574	2.499
NDAJDAOJ_04648		tRNA-Thr	0	1.54213	0.013511	3.17939	0.00131941	151	61	152	213	87	295	267	209	172	315	268	527	93	183	245	100	214	291	118	146	129	80	70	124	76	51	144	9.446	3.163	9.44	9.546	6.291	13.295	14.05	15.708	14.496	12.694	17.623	22.081	6.536	10.29	16.112
NDAJDAOJ_00944	bglH	carbohydrate-specific outer membrane porin, cryptic	0	1.13483	0.0139362	0.585644	0.00136688	16	14	28	46	18	36	41	21	27	42	54	77	17	20	28	30	30	35	22	19	14	18	16	21	14	15	22	1.001	0.726	1.739	2.062	1.302	1.622	2.157	1.578	2.275	1.692	3.551	3.226	1.195	1.125	1.841
NDAJDAOJ_04314	ybcW	DLP12 prophage; predicted protein	0	1.52292	0.0144141	-0.333905	0.00141989	15	4	10	29	20	23	15	11	8	33	23	38	9	14	18	6	16	20	17	9	9	6	12	17	10	6	5	0.938	0.207	0.621	1.3	1.446	1.037	0.789	0.827	0.674	1.33	1.512	1.592	0.633	0.787	1.184
NDAJDAOJ_02873	yecJ	hypothetical protein	0	1.01863	0.0147986	3.29526	0.00147355	145	129	149	394	132	295	204	156	152	306	145	358	126	164	215	122	185	248	157	188	121	148	131	186	77	58	138	9.071	6.689	9.254	17.659	9.545	13.295	10.734	11.724	12.81	12.331	9.535	15	8.856	9.222	14.139
NDAJDAOJ_03097	ydiM	putative transporter	0	1.96829	0.0149477	-0.460709	0.00150433	15	5	6	15	14	19	21	20	9	23	16	45	11	12	8	10	12	20	13	13	15	10	6	19	5	1	11	0.938	0.259	0.373	0.672	1.012	0.856	1.105	1.503	0.758	0.927	1.052	1.885	0.773	0.675	0.526
NDAJDAOJ_03793	mdoC	protein required for succinyl modification of osmoregulated periplasmic glucans	0	1.22437	0.0156191	2.87641	0.00159854	84	172	134	345	98	163	150	121	152	203	144	203	65	82	87	184	144	225	182	179	100	61	78	244	71	38	50	5.255	8.919	8.322	15.462	7.087	7.346	7.893	9.094	12.81	8.18	9.469	8.505	4.568	4.611	5.721
NDAJDAOJ_03562	btuR_1	cobinamide adenosyltransferase / cobalamin adenosyltransferase	0	-1.08465	0.015662	1.38672	0.00161629	47	61	40	74	50	100	24	18	32	54	28	48	21	38	47	26	24	45	55	54	39	48	44	68	101	71	29	2.94	3.163	2.484	3.317	3.616	4.507	1.263	1.353	2.697	2.176	1.841	2.011	1.476	2.137	3.091
NDAJDAOJ_04281	fepE	ferric enterobactin (enterochelin) transport	0	1.95859	0.0157618	-1.8862	0.00162996	6	6	6	7	2	9	8	4	5	6	9	11	4	6	5	2	5	9	4	5	2	3	1	3	2	2	0	0.375	0.311	0.373	0.314	0.145	0.406	0.421	0.301	0.421	0.242	0.592	0.461	0.281	0.337	0.329
NDAJDAOJ_04243	pagP	PagP monomer	0	1.00409	0.0159565	1.73773	0.00166468	51	27	52	78	42	64	55	56	64	107	105	154	59	57	60	46	58	65	68	53	53	41	38	35	33	50	39	3.19	1.4	3.23	3.496	3.037	2.884	2.894	4.209	5.394	4.312	6.905	6.452	4.147	3.205	3.946
NDAJDAOJ_00277		hypothetical protein	0	3.09475	0.0161874	-1.38913	0.00170502	10	2	6	10	3	5	7	7	9	14	16	29	5	4	8	4	11	24	8	4	12	1	7	9	1	0	4	0.626	0.104	0.373	0.448	0.217	0.225	0.368	0.526	0.758	0.564	1.052	1.215	0.351	0.225	0.526
NDAJDAOJ_03605		tRNA-Tyr	0	1.68081	0.0165515	4.1376	0.00179392	435.2	129.67	361.42	735.42	316.15	802.149	456.19	457.462	344.09	548.005	477.733	878.226	248.508	187.363	399.3	193.942	422.311	629.926	164.596	332.105	190.368	151.486	137.947	166.397	118.594	83.7783	217.512	27.224	6.724	22.447	32.96	22.862	36.15	24.005	34.381	28.999	22.083	31.415	36.797	17.466	10.535	26.259
NDAJDAOJ_03606		tRNA-Tyr	0	1.68081	0.0165515	4.1376	0.00179392	435.2	129.67	361.42	735.42	316.15	802.149	456.19	457.462	344.09	548.005	477.733	878.226	248.508	187.363	399.3	193.942	422.311	629.926	164.596	332.105	190.368	151.486	137.947	166.397	118.594	83.7783	217.512	27.224	6.724	22.447	32.96	22.862	36.15	24.005	34.381	28.999	22.083	31.415	36.797	17.466	10.535	26.259
NDAJDAOJ_01735	yghF	putative secretion pathway protein, C-type protein	0	1.13453	0.0166719	0.380452	0.00183552	20	17	21	127	50	85	15	17	15	35	26	39	15	30	18	20	13	26	21	26	22	15	9	16	9	8	13	1.251	0.882	1.304	5.692	3.616	3.831	0.789	1.278	1.264	1.41	1.71	1.634	1.054	1.687	1.184
NDAJDAOJ_04651	phoE	outer membrane porin E	0	1.86863	0.0166719	1.57336	0.00184138	22	19	59	105	27	97	75	66	75	80	145	223	58	52	79	37	80	97	34	35	41	21	30	25	23	13	50	1.376	0.985	3.664	4.706	1.952	4.371	3.946	4.96	6.321	3.224	9.535	9.343	4.076	2.924	5.195
NDAJDAOJ_04678	yafT	putative aminopeptidase	0	1.54144	0.0166991	1.95325	0.00184794	43	30	64	143	58	104	123	99	89	120	129	193	72	43	101	61	123	146	59	71	31	40	15	31	34	16	65	2.69	1.556	3.975	6.409	4.194	4.687	6.472	7.44	7.501	4.836	8.483	8.086	5.06	2.418	6.642
NDAJDAOJ_02639	yehL	putative transporter subunit: ATP-binding component of ABC superfamily protein	0	1.23375	0.0169311	-0.339387	0.00188489	11	6	17	17	14	17	16	12	14	33	18	38	11	21	15	13	10	14	8	12	12	9	5	15	10	6	8	0.688	0.311	1.056	0.762	1.012	0.766	0.842	0.902	1.18	1.33	1.184	1.592	0.773	1.181	0.986
NDAJDAOJ_00502	cadC_1	CadC DNA-binding transcriptional activator	0	1.12557	0.0170221	1.20949	0.00190546	35	23	32	67	18	54	59	37	44	66	44	89	46	49	36	25	62	62	48	45	35	22	36	37	20	17	22	2.189	1.193	1.987	3.003	1.302	2.434	3.105	2.781	3.708	2.66	2.893	3.729	3.233	2.755	2.367
NDAJDAOJ_04575	ykgH	putative inner membrane protein	0	1.44061	0.0170369	-0.800922	0.00192847	4	5	10	18	4	8	18	12	12	25	21	27	17	9	5	14	7	11	8	12	4	4	8	9	5	5	7	0.25	0.259	0.621	0.807	0.289	0.361	0.947	0.902	1.011	1.007	1.381	1.131	1.195	0.506	0.329
NDAJDAOJ_00802	yihG	putative endonuclease	0	1.32724	0.0171175	1.98223	0.00194533	59	46	63	140	58	80	106	62	72	117	102	152	59	79	74	65	67	134	71	67	56	29	24	101	40	14	59	3.691	2.385	3.913	6.275	4.194	3.605	5.578	4.66	6.068	4.715	6.707	6.369	4.147	4.442	4.866
NDAJDAOJ_01008		tRNA-Sec	0	1.52523	0.0172842	1.03865	0.00199494	27	13	49	61	16	60	59	46	52	82	60	108	34	24	40	28	61	52	21	46	28	15	18	20	23	12	23	1.689	0.674	3.043	2.734	1.157	2.704	3.105	3.457	4.382	3.304	3.946	4.525	2.39	1.35	2.631
NDAJDAOJ_00803	yihF	putative GTP-binding protein	0	1.0708	0.0173649	2.09806	0.00205491	56	53	60	105	63	100	81	73	93	165	87	195	55	78	58	46	100	125	54	71	72	47	40	82	41	33	72	3.503	2.748	3.726	4.706	4.556	4.507	4.262	5.486	7.838	6.649	5.721	8.17	3.865	4.386	3.814
NDAJDAOJ_02395	yfdF	hypothetical protein	0	1.36382	0.0175699	0.0581782	0.00208666	13	18	14	24	4	24	25	13	25	40	43	49	13	14	10	16	19	13	27	15	15	11	21	21	12	5	21	0.813	0.933	0.87	1.076	0.289	1.082	1.315	0.977	2.107	1.612	2.828	2.053	0.914	0.787	0.658
NDAJDAOJ_02094	yfjI_2	CP4-57 prophage; predicted protein	0	2.6933	0.0177718	-2.39601	0.00214486	5	1	2	8	2	3	3	1	7	10	4	6	1	1	3	2	6	11	5	2	2	4	4	5	0	1	0	0.313	0.052	0.124	0.359	0.145	0.135	0.158	0.075	0.59	0.403	0.263	0.251	0.07	0.056	0.197
NDAJDAOJ_03868	hyaD	protein involved in processing of HyaA and HyaB proteins	0	-1.05855	0.0179148	3.61073	0.0021774	236	298	127	116	93	163	229	141	175	433	247	195	326	325	121	131	141	98	419	267	229	121	150	211	348	472	349	14.763	15.453	7.888	5.199	6.725	7.346	12.05	10.597	14.748	17.449	16.242	8.17	22.912	18.275	7.957
NDAJDAOJ_00315	yjhR	KpLE2 phage-like element; predicted frameshift suppressor	0	1.52991	0.01796	0.651207	0.00219426	31	19	26	52	13	41	41	35	16	51	64	95	22	24	36	20	42	34	22	23	23	6	15	21	18	7	27	1.939	0.985	1.615	2.331	0.94	1.848	2.157	2.63	1.348	2.055	4.209	3.98	1.546	1.35	2.367
NDAJDAOJ_04377	ybbD	hypothetical protein	0	2.56246	0.0182561	-1.52092	0.0022499	3	3	4	10	4	7	17	8	4	9	21	31	12	5	4	4	8	7	3	7	6	4	4	2	3	0	4	0.188	0.156	0.248	0.448	0.289	0.315	0.895	0.601	0.337	0.363	1.381	1.299	0.843	0.281	0.263
NDAJDAOJ_00509	yjdK	hypothetical protein	0	2.10408	0.0183267	-2.18576	0.00227423	1	3	4	8	4	6	1	0	5	10	11	10	6	6	6	5	3	3	6	3	4	1	1	3	2	0	3	0.063	0.156	0.248	0.359	0.289	0.27	0.053	0	0.421	0.403	0.723	0.419	0.422	0.337	0.395
NDAJDAOJ_03250	cspI	Qin prophage; cold shock protein	0	1.08296	0.018805	5.35432	0.00237763	572	530	453	425	192	671	1189	500	748	1392	1225	2783	566	886	612	692	1024	902	823	533	690	425	607	1008	463	386	862	35.782	27.484	28.135	19.048	13.884	30.24	62.565	37.578	63.039	56.093	80.555	116.604	39.779	49.82	40.247
NDAJDAOJ_04606	ykgV	Protein YkgV	0	2.23197	0.018805	-1.8658	0.00237769	6	2	1	9	1	8	13	6	6	8	9	23	2	3	6	2	3	3	6	9	2	10	3	4	1	1	2	0.375	0.104	0.062	0.403	0.072	0.361	0.684	0.451	0.506	0.322	0.592	0.964	0.141	0.169	0.395
NDAJDAOJ_03454		hypothetical protein	0	1.21557	0.0188144	-0.434698	0.00238289	11.7234	12	14.5935	11.4992	6.3058	14.3919	16.6435	15.5825	13.6408	27.9436	16.2839	41.6041	11.5651	13.7723	6.37843	6.4398	16.4494	11.8159	16.42	10.0098	11.9594	10.5699	6.99005	8.43454	5.49167	6	13.6992	0.733	0.622	0.906	0.515	0.456	0.649	0.876	1.171	1.15	1.126	1.071	1.743	0.813	0.774	0.419
NDAJDAOJ_00353		hypothetical protein	0	1.29173	0.0199036	1.20257	0.00257979	41	38	28	77	25	76	51	49	35	68	64	110	28.0693	52	51	18	45	46	59	42	21	19	22	31	25	9	41	2.565	1.971	1.739	3.451	1.808	3.425	2.684	3.683	2.95	2.74	4.209	4.609	1.973	2.924	3.354
NDAJDAOJ_02088	yfjM	CP4-57 prophage; predicted protein	0	1.26752	0.0199036	0.805382	0.00257785	34	18	19	46	22	60	40	32	31	51	45	86	23	38	29	13	35	50	29	19	21	28	17	33	13	13	25	2.127	0.933	1.18	2.062	1.591	2.704	2.105	2.405	2.613	2.055	2.959	3.603	1.616	2.137	1.907
NDAJDAOJ_03515	pspD	peripheral inner membrane phage-shock protein	0	1.11121	0.0199036	1.74454	0.00258449	44	79	62	70	56	99	68	43	52	91	145	205	42	38	32	64	65	39	49	56	20	40	54	53	45	35	48	2.752	4.097	3.851	3.137	4.049	4.462	3.578	3.232	4.382	3.667	9.535	8.589	2.952	2.137	2.104
NDAJDAOJ_04159	ybfC	hypothetical protein	0	1.22919	0.0200431	-0.360265	0.00261436	11	13	11	16	13	24	13	9	10	20	27	24	12	16	8	12	15	14	23	10	7	15	15	12	9	4	6	0.688	0.674	0.683	0.717	0.94	1.082	0.684	0.676	0.843	0.806	1.775	1.006	0.843	0.9	0.526
NDAJDAOJ_00312	nanC	N-acetylneuraminic acid outer membrane channel	0	2.0121	0.0201334	0.669721	0.00263151	26	19	23	192	21	60	48	25	17	84	38	78	12	25	28	9	41	38	28	21	23	18	16	24	10	7	16	1.626	0.985	1.428	8.605	1.519	2.704	2.526	1.879	1.433	3.385	2.499	3.268	0.843	1.406	1.841
NDAJDAOJ_03609	narH	nitrate reductase A, beta subunit	0	-1.69745	0.0202878	6.29138	0.00265601	1066	1635	526	1341	931	1742	1207	815	776	3512	1389	882	2599	2446	780	636	938	412	3632	2483	1437	270	1006	1251	3469	4911	2629	66.684	84.785	32.669	60.102	67.323	78.506	63.512	61.252	65.399	141.523	91.339	36.955	182.662	137.538	51.296
NDAJDAOJ_03867	hyaE	protein involved in quality control of HyaA	0	-1.34555	0.0204162	1.8455	0.00268588	80	77	41	32	28	56	51	39	34	158	64	39	101	118	30	29	38	23	166	92	79	39	41	77	136	179	81	5.004	3.993	2.546	1.434	2.025	2.524	2.684	2.931	2.865	6.367	4.209	1.634	7.098	6.635	1.973
NDAJDAOJ_03227	ydfD	Qin prophage; predicted protein	0	-2.59525	0.0208065	-3.92016	0.00275789	0	1	0	2	1	4	2	0	0	0	0	0	0	1	2	1	0	0	2	1	2	2	0	0	3	1	1	0	0.052	0	0.09	0.072	0.18	0.105	0	0	0	0	0	0	0.056	0.132
NDAJDAOJ_00326	yjhI	KpLE2 phage-like element; predicted DNA-binding transcriptional regulator	0	1.0749	0.0210849	0.519894	0.00280982	25	25	30	33	19	36	26	21	19	32	30	62	17	24	24	19	31	16	28	31	16	35	20	27	17	11	9	1.564	1.296	1.863	1.479	1.374	1.622	1.368	1.578	1.601	1.29	1.973	2.598	1.195	1.35	1.578
NDAJDAOJ_02392		tRNA-Arg	0	1.72867	0.0215086	0.606771	0.00289827	17	15	24	37	21	58	54	24	40	43	45	86	16	20	35	18	59	48	13	18	22	23	15	17	8	7	23	1.063	0.778	1.491	1.658	1.519	2.614	2.841	1.804	3.371	1.733	2.959	3.603	1.125	1.125	2.302
NDAJDAOJ_02789		hypothetical protein	0	2.05564	0.0233463	-0.839787	0.00325057	7	3	9	13	5	12	19	11	17	14	29	40	9	16	6	3	19	14	7	8	7	12	3	8	5	2	4	0.438	0.156	0.559	0.583	0.362	0.541	1	0.827	1.433	0.564	1.907	1.676	0.633	0.9	0.395
NDAJDAOJ_02341		tRNA-Ala	0	1.07573	0.0239725	1.74353	0.00336842	51	38	42.5	116	48	100	93.5	63	67	94.5	91	174.5	55.5	39.5	77.5	44.5	82	89	39.5	56	35	22.5	25.5	41	34.5	25.5	55	3.19	1.971	2.64	5.199	3.471	4.507	4.92	4.735	5.647	3.808	5.984	7.311	3.901	2.221	5.097
NDAJDAOJ_02342		tRNA-Ala	0	1.07573	0.0239725	1.74353	0.00336842	51	38	42.5	116	48	100	93.5	63	67	94.5	91	174.5	55.5	39.5	77.5	44.5	82	89	39.5	56	35	22.5	25.5	41	34.5	25.5	55	3.19	1.971	2.64	5.199	3.471	4.507	4.92	4.735	5.647	3.808	5.984	7.311	3.901	2.221	5.097
NDAJDAOJ_04248	citC	citrate lyase synthetase	0	1.67242	0.0239874	0.232721	0.00337894	30	5	19	32	9	20	38	27	25	37	44	63	16	31	24	18	23	15	15	26	24	12	9	15	9	5	18	1.877	0.259	1.18	1.434	0.651	0.901	2	2.029	2.107	1.491	2.893	2.64	1.125	1.743	1.578
NDAJDAOJ_01608	ygjV_1	inner membrane protein	0	1.29913	0.0240241	0.446933	0.00339615	26	24	24	30	27	44	24	21	14	33	24	52	13	37	22	23	15	31	30	26	29	21	18	23	13	4	14	1.626	1.245	1.491	1.345	1.952	1.983	1.263	1.578	1.18	1.33	1.578	2.179	0.914	2.081	1.447
NDAJDAOJ_03671	ymgF	inner membrane protein that interacts with cell division proteins	0	1.55963	0.0242529	-1.15109	0.00345436	4	3	7	10	2	5	14	6	7	21	16	47	2	11	5	9	16	13	9	10	3	5	7	2	5	8	4	0.25	0.156	0.435	0.448	0.145	0.225	0.737	0.451	0.59	0.846	1.052	1.969	0.141	0.619	0.329
NDAJDAOJ_02366	yfdV	YfdV AEC Transporter	0	1.27807	0.0252685	-0.57506	0.00369505	12	11	11	18	9	20	28	15	9	17	12	31	17	17	11	8	9	6	10	13	12	6	5	7	3	5	8	0.751	0.57	0.683	0.807	0.651	0.901	1.473	1.127	0.758	0.685	0.789	1.299	1.195	0.956	0.723
NDAJDAOJ_03607	narI	nitrate reductase A, gamma subunit	0	-1.36196	0.0253561	5.03288	0.00371421	500	775	251	578	423	813	491	293	307	1407	652	436	857	842	288	296	388	240	1304	838	641	141	377	608	1405	1625	904	31.278	40.189	15.589	25.905	30.588	36.639	25.836	22.021	25.873	56.698	42.875	18.268	60.232	47.345	18.94
NDAJDAOJ_01351	gspO_2	leader peptidase, integral membrane protein	0	2.41791	0.0253757	-2.11604	0.0037279	4	2	4	4	0	11	1	2	4	10	12	8	3	7	8	3	7	5	7	3	5	2	2	5	2	0	1	0.25	0.104	0.248	0.179	0	0.496	0.053	0.15	0.337	0.403	0.789	0.335	0.211	0.394	0.526
NDAJDAOJ_00611		hypothetical protein	0	1.27059	0.025614	0.490429	0.00378476	26	15	25	28	13	38	51	22	27	39	33	95	19	13	15	19	32	22	18	16	20	17	28	35	15	12	14	1.626	0.778	1.553	1.255	0.94	1.713	2.684	1.653	2.275	1.572	2.17	3.98	1.335	0.731	0.986
NDAJDAOJ_03522	puuC	gamma-glutamyl-gamma-aminobutyraldehyde dehydrogenase	0	-1.36924	0.0265659	4.26725	0.00402737	141	174	289	425	130	264	370	127	143	351	317	771	416	562	526	250	268	152	848	1252	140	217	171	287	815	651	854	8.82	9.023	17.949	19.048	9.401	11.898	19.469	9.545	12.052	14.144	20.846	32.304	29.237	31.601	34.592
NDAJDAOJ_01426	envR	EnvR DNA-binding transcriptional repressor	0	1.98834	0.0267738	-0.113267	0.0040703	14	8	22	28	9	16	20	30	24	31	52	70	7	7	18	8	41	28	10	12	17	7	6	10	9	3	15	0.876	0.415	1.366	1.255	0.651	0.721	1.052	2.255	2.023	1.249	3.419	2.933	0.492	0.394	1.184
NDAJDAOJ_02509		hypothetical protein	0	1.30293	0.0268269	-0.401322	0.00409261	10	8	9	43	6	27	15	10	10	38	20	49	14	10	9	7	18	18	5	7	5	11	9	17	7	6	18	0.626	0.415	0.559	1.927	0.434	1.217	0.789	0.752	0.843	1.531	1.315	2.053	0.984	0.562	0.592
NDAJDAOJ_03244	cspB	Qin prophage; cold shock protein; predicted DNA-binding transcriptional regulator	0	1.25122	0.0268541	6.10745	0.00410542	424	647	558	2315	636	2141	2575	763	1421	1813	2214.7	5177.44	956	1459	1175	1082	1741	1855	1438	832	1115	684	717.627	1012	752	440	1431	26.523	33.551	34.656	103.755	45.991	96.488	135.496	57.344	119.757	73.058	145.637	216.928	67.189	82.039	77.272
NDAJDAOJ_01559	yraH	putative fimbrial-like adhesin protein	0	1.1371	0.0274929	0.672744	0.00424996	26	23	19	31	13	35	40	25	45	45	45	56	19	26	43	18	33	36	27	27	26	16	21	27	10	14	22	1.626	1.193	1.18	1.389	0.94	1.577	2.105	1.879	3.792	1.813	2.959	2.346	1.335	1.462	2.828
NDAJDAOJ_03681	pinE	e14 prophage; site-specific DNA recombinase	0	2.04645	0.0276755	-1.01173	0.00432031	10	1	11	11	5	10	11	10	7	21	18	32	9	8	11	7	10	20	6	15	2	11	3	5	2	2	9	0.626	0.052	0.683	0.493	0.362	0.451	0.579	0.752	0.59	0.846	1.184	1.341	0.633	0.45	0.723
NDAJDAOJ_01525		tRNA-Leu	0	1.54188	0.0280269	-0.718354	0.0044254	6	3	6	14	5	9	28	7	11	19	28	40	13	13	14	10	17	10	11	18	7	2	7	6	3	7	10	0.375	0.156	0.373	0.627	0.362	0.406	1.473	0.526	0.927	0.766	1.841	1.676	0.914	0.731	0.921
NDAJDAOJ_04557	yahN	putative neutral amino acid efflux system	0	1.09422	0.028166	4.20451	0.00446813	418	254	366	476	322	586	362	398	220	500	400	868	234	268	430	182	368	521	232	271	214	238	197	262	156	133	268	26.148	13.172	22.731	21.334	23.285	26.409	19.048	29.912	18.541	20.148	26.304	36.368	16.446	15.07	28.278
NDAJDAOJ_01558	yraI	putative pilin chaperone	0	1.37398	0.0288404	-0.22149	0.00461815	12	4	19	14	10	18	21	15	24	34	30	50	14	15	13	9	17	24	10	17	10	11	5	10	15	4	12	0.751	0.207	1.18	0.627	0.723	0.811	1.105	1.127	2.023	1.37	1.973	2.095	0.984	0.843	0.855
NDAJDAOJ_01770	cmtB	mannitol PTS permease (cryptic) - CmtB subunit	0	1.71418	0.0289286	-2.49987	0.00465079	2	2	4	6	5	9	3	1	5	6	7	7	2	2	1	1	1	2	3	3	2	3	1	2	3	1	0	0.125	0.104	0.248	0.269	0.362	0.406	0.158	0.075	0.421	0.242	0.46	0.293	0.141	0.112	0.066
NDAJDAOJ_01199	rhsB_1	RhsB protein in rhs element	0	1.21086	0.0294406	-0.743872	0.00476449	6	11	7	11	5	23	12	4	5	22	16	28	9	15	12	4	11	12	16	7	10	8	11	9	5	7	6	0.375	0.57	0.435	0.493	0.362	1.037	0.631	0.301	0.421	0.887	1.052	1.173	0.633	0.843	0.789
NDAJDAOJ_01642	dmlR_1	DmlR DNA-binding transcriptional regulator	0	1.10797	0.0298346	1.16718	0.00487913	27	42	37	64	36	93	34	35	32	45	50	101	32	57	42	23	42	63	46	37	27	23	30	32	18	14	26	1.689	2.178	2.298	2.868	2.603	4.191	1.789	2.63	2.697	1.813	3.288	4.232	2.249	3.205	2.762
NDAJDAOJ_01860		hypothetical protein	0	1.80882	0.0303952	-1.78377	0.00499674	4	0	1	13	8	10	5	9	6	10	19	28	4	4	2	2	4	2	10	4	3	2	6	3	5	2	2	0.25	0	0.062	0.583	0.578	0.451	0.263	0.676	0.506	0.403	1.249	1.173	0.281	0.225	0.132
NDAJDAOJ_00788	ompL	putative outer membrane porin L	0	1.56757	0.0308785	-1.73925	0.00511569	7	3	2	4	1	8	7	3	7	12	9	14	2	4	4	4	9	11	5	3	3	8	3	6	2	1	5	0.438	0.156	0.124	0.179	0.072	0.361	0.368	0.225	0.59	0.484	0.592	0.587	0.141	0.225	0.263
NDAJDAOJ_00357	insC-1_1	IS2 element protein InsA	0	-4.80497	0.0309118	-0.0499461	0.00513722	53.7876	0.00981302	72.4259	62.542	26.152	140.566	0.00963008	8.46202	0.00971548	11.1637	18.3134	0.0098676	51.6485	59.5969	59.5725	0.00882329	0.00968595	58.7747	165.942	139.838	58.2776	1.71885	54.4977	13.743	86.6498	87.6864	68.8694	3.365	0.001	4.498	2.803	1.891	6.335	0.001	0.636	0.001	0.45	1.204	0	3.63	3.351	3.918
NDAJDAOJ_02772	insC-1_4	IS2 element protein InsA	0	-4.80497	0.0309118	-0.0499461	0.00513722	53.7876	0.00981302	72.4259	62.542	26.152	140.566	0.00963008	8.46202	0.00971548	11.1637	18.3134	0.0098676	51.6485	59.5969	59.5725	0.00882329	0.00968595	58.7747	165.942	139.838	58.2776	1.71885	54.4977	13.743	86.6498	87.6864	68.8694	3.365	0.001	4.498	2.803	1.891	6.335	0.001	0.636	0.001	0.45	1.204	0	3.63	3.351	3.918
NDAJDAOJ_04513	yaiT	hypothetical protein	0	1.0203	0.0314849	1.68797	0.00528187	41	23	42	78	44	102	63	54	58	92	85	157	51	60	72	39	62	100	54	44	41	28	39	54	30	26	58	2.565	1.193	2.609	3.496	3.182	4.597	3.315	4.058	4.888	3.707	5.59	6.578	3.584	3.374	4.735
NDAJDAOJ_04220	ybeR_2	hypothetical protein	0	2.06394	0.0325282	-2.91565	0.00556932	0	1	3	5	0	2	2	3	1	8	13	11	1	2	3	0	1	2	5	2	4	0	1	1	3	2	0	0	0.052	0.186	0.224	0	0.09	0.105	0.225	0.084	0.322	0.855	0.461	0.07	0.112	0.197
NDAJDAOJ_03249		hypothetical protein	0	1.58614	0.0328237	0.47798	0.00564091	19	2	16	19	12	38	61	29	27	67	42	108	15	29	38	15	28	44	25	32	20	15	10	20	13	7	38	1.189	0.104	0.994	0.852	0.868	1.713	3.21	2.18	2.275	2.7	2.762	4.525	1.054	1.631	2.499
NDAJDAOJ_01091	sgbH	3-keto-L-gulonate 6-phosphate decarboxylase	0	-1.01673	0.0339714	0.0542493	0.00591058	24	26	17	38	8	28	13	13	6	28	12	13	11	10	14	14	12	16	21	33	12	23	15	24	22	30	18	1.501	1.348	1.056	1.703	0.578	1.262	0.684	0.977	0.506	1.128	0.789	0.545	0.773	0.562	0.921
NDAJDAOJ_03246	essQ	Qin prophage; predicted S lysis protein	0	3.08034	0.0350943	-2.58029	0.00623317	3	3	6	11	3	6	6	0	8	5	5	8	2	1	6	1	3	3	5	0	2	2	2	3	0	0	0	0.188	0.156	0.373	0.493	0.217	0.27	0.316	0	0.674	0.201	0.329	0.335	0.141	0.056	0.395
NDAJDAOJ_03852	cspH	stress protein, member of the CspA family	0	1.92051	0.0362491	2.01976	0.00653103	65.4803	14.1217	81	109	41	125	106	83.1899	118	166.193	125.183	275.599	67	44	120	28	117.195	204	53	94	58	33	36.1659	36	33	18	54	4.096	0.732	5.031	4.885	2.965	5.633	5.578	6.252	9.945	6.697	8.232	11.547	4.709	2.474	7.892
NDAJDAOJ_02472	yfbL	putative peptidase	0	1.26577	0.0366118	-0.426701	0.00663127	16	6	9	16	12	17	23	4	11	31	21	53	12	19	12	6	20	12	15	11	3	10	8	10	10	7	10	1.001	0.311	0.559	0.717	0.868	0.766	1.21	0.301	0.927	1.249	1.381	2.221	0.843	1.068	0.789
NDAJDAOJ_00297	yjiC	hypothetical protein	0	1.63218	0.0370102	-1.15436	0.00673916	6	6	4	22	5	19	8	5	13	21	20	12	6	4	8	4	9	8	9	10	4	6	6	3	4	1	7	0.375	0.311	0.248	0.986	0.362	0.856	0.421	0.376	1.096	0.846	1.315	0.503	0.422	0.225	0.526
NDAJDAOJ_04342	sfmD_1	putative outer membrane export usher protein	0	2.05141	0.0380151	-1.62382	0.00699388	8	5	5	15	4	3	10	8	3	13	7	10	5	11	5	5	4	7	6	5	5	1	4	8	1	0	6	0.5	0.259	0.311	0.672	0.289	0.135	0.526	0.601	0.253	0.524	0.46	0.419	0.351	0.619	0.329
NDAJDAOJ_00253	yjjQ	putative DNA-binding transcriptional regulator	0	1.25977	0.0386717	-0.897492	0.00720663	12	7	5	20	6	18	15	8	10	20	20	29	7	3	11	7	8	16	8	7	6	3	2	8	4	6	9	0.751	0.363	0.311	0.896	0.434	0.811	0.789	0.601	0.843	0.806	1.315	1.215	0.492	0.169	0.723
NDAJDAOJ_01074		hypothetical protein	0	2.43646	0.0392629	-2.02889	0.00735865	4	2	0	3	3	2	5	4	7	5	11	35	6	5	5	4	5	6	4	3	6	2	3	4	1	0	5	0.25	0.104	0	0.134	0.217	0.09	0.263	0.301	0.59	0.201	0.723	1.466	0.422	0.281	0.329
NDAJDAOJ_02655	yehA_2	putative type-1 fimbrial protein	0	1.54498	0.0398434	-0.975008	0.00764585	7	1	8	8	6	10	12	12	12	13	25	31	8	10	11	8	17	12	7	8	5	3	4	9	4	3	7	0.438	0.052	0.497	0.359	0.434	0.451	0.631	0.902	1.011	0.524	1.644	1.299	0.562	0.562	0.723
NDAJDAOJ_02145	nadB_2	L-aspartate oxidase	0	1.55832	0.0402399	0.347513	0.00780774	26	12	18	34	9	57	36	22	28	40	56	90	16	21	22	6	25	31	16	33	14	11	9	16	16	5	25	1.626	0.622	1.118	1.524	0.651	2.569	1.894	1.653	2.36	1.612	3.683	3.771	1.125	1.181	1.447
NDAJDAOJ_04284	fes_1	enterochelin esterase	0	-1.65471	0.04051	-2.19532	0.00788606	3	6	8	1	1	2	6	2	4	4	4	1	6	5	3	2	6	2	6	5	3	0	2	3	7	9	3	0.188	0.311	0.497	0.045	0.072	0.09	0.316	0.15	0.337	0.161	0.263	0.042	0.422	0.281	0.197
NDAJDAOJ_00359		tRNA-Leu	0	1.12959	0.0406122	-0.0753554	0.00793819	19	14	10	29	8	29	25	24	26	30	23	38	13	13	21	12	27	32	11	14	6	9	5	14	11	5	12	1.189	0.726	0.621	1.3	0.578	1.307	1.315	1.804	2.191	1.209	1.512	1.592	0.914	0.731	1.381
NDAJDAOJ_03093	ydiF	fused predicted acetyl-CoA:acetoacetyl-CoA transferase: alpha subunit/beta subunit	0	1.74244	0.0406122	-0.127555	0.0079406	17	25	22	47	15	31	20	17	16	26	23	37	8	4	21	8	17	32	20	14	6	10	13	16	7	1	16	1.063	1.296	1.366	2.106	1.085	1.397	1.052	1.278	1.348	1.048	1.512	1.55	0.562	0.225	1.381
NDAJDAOJ_02475	elaD_2	deubiquitinase	0	1.46241	0.0410527	-1.77847	0.00805537	4	3	3	8	2	8	5	2	8	11	7	24	3	6	7	4	6	6	2	2	1	2	7	8	2	2	5	0.25	0.156	0.186	0.359	0.145	0.361	0.263	0.15	0.674	0.443	0.46	1.006	0.211	0.337	0.46
NDAJDAOJ_03351		hypothetical protein	0	1.37012	0.0411236	0.0306785	0.00811949	14.901	4.59259	19.6894	29.931	5.46878	35.1373	35.2935	19.6129	12.5978	50.02	22.3484	46.4234	13.6341	18.2155	11.6789	16.0068	23.556	10	16.6977	23.9857	11.1887	19.1593	15.7701	16.3938	6.49492	9.25328	15.7581	0.932	0.238	1.223	1.341	0.395	1.584	1.857	1.474	1.062	2.016	1.47	1.945	0.958	1.024	0.768
NDAJDAOJ_01482	yhcA	putative periplasmic chaperone protein	0	1.32962	0.0433292	-0.423633	0.0087253	14	10	16	26	15	14	14	8	10	30	21	56	8	14	12	8	19	14	9	3	11	7	3	19	5	9	15	0.876	0.519	0.994	1.165	1.085	0.631	0.737	0.601	0.843	1.209	1.381	2.346	0.562	0.787	0.789
NDAJDAOJ_02157	yfhL	putative 4Fe-4S cluster-containing protein	0	1.19568	0.0433292	0.899553	0.00873051	16	24	34	63	29	68	47	29	35	46	49	108	32	32	27	22	52	70	17	23	23	15	16	27	16	11	34	1.001	1.245	2.112	2.824	2.097	3.065	2.473	2.18	2.95	1.854	3.222	4.525	2.249	1.799	1.776
NDAJDAOJ_02221	yfgH	putative lipoprotein	0	1.29674	0.043787	2.06121	0.00887761	67	23	83	67	28	85	90	101	110	154	181	272	100	58	79	33	125	110	63	69	44	39	33	43	45	37	93	4.191	1.193	5.155	3.003	2.025	3.831	4.736	7.591	9.27	6.206	11.902	11.396	7.028	3.261	5.195
NDAJDAOJ_02820	rcsA_2	Transcriptional regulatory protein RcsA	0	1.56201	0.0444845	-1.65903	0.00906763	4	7	5	12	3	9	11	8	2	11	6	16	2	1	5	6	10	5	3	5	5	3	3	10	2	2	2	0.25	0.363	0.311	0.538	0.217	0.406	0.579	0.601	0.169	0.443	0.395	0.67	0.141	0.056	0.329
NDAJDAOJ_03014	ydjE_1	YdjE MFS transporter	0	1.35256	0.0447109	-1.05122	0.0091233	10	8	4	27	4	13	11	7	6	21	15	23	9	12	8	9	7	13	5	7	0	9	5	7	5	3	7	0.626	0.415	0.248	1.21	0.289	0.586	0.579	0.526	0.506	0.846	0.986	0.964	0.633	0.675	0.526
NDAJDAOJ_03700	ymfD	e14 prophage; predicted SAM-dependent methyltransferase	0	2.0658	0.0453554	-0.433945	0.00935153	7	17	10	33	5	31	21	14	14	14	27	30	12	24	13	11	11	25	15	14	12	6	4	17	10	0	7	0.438	0.882	0.621	1.479	0.362	1.397	1.105	1.052	1.18	0.564	1.775	1.257	0.843	1.35	0.855
NDAJDAOJ_01110		hypothetical protein	0	1.40656	0.0463717	-0.536192	0.00979794	15	11	7	25	16	16	22	12	9	32	13	25	6	10	13	4	25	20	11	8	7	8	5	11	3	6	9	0.938	0.57	0.435	1.12	1.157	0.721	1.158	0.902	0.758	1.29	0.855	1.047	0.422	0.562	0.855
NDAJDAOJ_02380	yfdR	CPS-53 (KpLE1) prophage; deoxyribonucleoside 5'-monophosphate phosphatase	0	1.8271	0.0463717	-1.99208	0.00980527	4	3	2	8	1	7	6	8	3	5	11	14	5	1	3	4	11	4	4	5	3	2	2	5	1	1	2	0.25	0.156	0.124	0.359	0.072	0.315	0.316	0.601	0.253	0.201	0.723	0.587	0.351	0.056	0.197
NDAJDAOJ_02063	ygaQ_1	hypothetical protein	0	2.05078	0.0463935	-2.66168	0.00983266	1	0	2	6	1	4	3	5	3	8	6	13	3	2	4	0	2	7	1	2	1	4	1	1	2	0	2	0.063	0	0.124	0.269	0.072	0.18	0.158	0.376	0.253	0.322	0.395	0.545	0.211	0.112	0.263
NDAJDAOJ_03066		hypothetical protein	0	1.24032	0.0468878	-0.310071	0.0100074	15	8	13	17	5	23	23	11	22	30	23	51	17	11	14	5	20	24	13	15	6	6	8	7	11	6	11	0.938	0.415	0.807	0.762	0.362	1.037	1.21	0.827	1.854	1.209	1.512	2.137	1.195	0.619	0.921
NDAJDAOJ_02792		hypothetical protein	0	2.16295	0.0469569	-1.58996	0.0100422	7	5	6	11	3	11	14	13	11	10	13	21	6	3	7	4	10	11	0	8	1	2	1	6	0	6	3	0.438	0.259	0.373	0.493	0.217	0.496	0.737	0.977	0.927	0.403	0.855	0.88	0.422	0.169	0.46
NDAJDAOJ_04659	yafP	putative acyltransferase with acyl-CoA N-acyltransferase domain protein	0	1.38247	0.0475462	0.00238989	0.010229	23	5	19	24	18	46	19	18	18	30	27	64	13	13	25	10	19	14	13	21	10	14	10	10	9	9	10	1.439	0.259	1.18	1.076	1.302	2.073	1	1.353	1.517	1.209	1.775	2.682	0.914	0.731	1.644
NDAJDAOJ_03234	ydfX	Qin prophage; predicted protein	0	1.67666	0.0478755	-1.47282	0.0103305	13	3	6	7	7	5	12	3	3	14	7	21	3	4	8	3	9	3	11	7	5	8	5	4	3	1	4	0.813	0.156	0.373	0.314	0.506	0.225	0.631	0.225	0.253	0.564	0.46	0.88	0.211	0.225	0.526
NDAJDAOJ_02092	yfjJ	CP4-57 prophage; predicted protein	0	1.27851	0.0487991	-0.83897	0.0106338	7	9	11	8	4	20	12	10	7	15	14	27	14	8	6	9	10	8	9	10	7	14	8	5	4	6	4	0.438	0.467	0.683	0.359	0.289	0.901	0.631	0.752	0.59	0.604	0.921	1.131	0.984	0.45	0.395
NDAJDAOJ_04559	yahL	hypothetical protein	0	1.62351	0.0489917	-1.61513	0.0106863	4	5	3	4	3	8	18	6	6	17	11	31	7	3	10	2	7	6	3	6	5	4	0	2	9	1	4	0.25	0.259	0.186	0.179	0.217	0.361	0.947	0.451	0.506	0.685	0.723	1.299	0.492	0.169	0.658
[truncated: 12 more columns]

## Sheet: LA232
locustag	gene	function	pFree	LA232	FDR	AveExpr	P value	13F2a	13F2b	13F2c	7E2a	7E2b	7E2c	LA232a	LA232b	LA232c	LA84a	LA84b	LA84c	LL19a	LL19b	LL19c	LL34a	LL34b	LL34c	LL35a	LL35b	LL35c	LL70a	LL70b	LL70c	pFree1	pFree2	pFree3	13F2a CPM	13F2b CPM	13F2c CPM	7E2a CPM	7E2b CPM	7E2c CPM	LA232a CPM	LA232b CPM	LA232c CPM	LA84a CPM	LA84b CPM	LA84c CPM	LL19a CPM	LL19b CPM	LL19c CPM
NDAJDAOJ_03450	insH-5	Rac prophage; IS5 transposase and trans-activator	0	4.38073	4.14913e-15	3.96362	8.84676e-19	137.33	179.077	148.516	736.482	560.525	900.661	3132.1	2331.73	2434.01	185.284	187.892	273.451	177.454	244.236	213.322	115.973	131.152	159.3	205.213	182.65	140.417	128.656	118.987	189.999	136.227	109.329	152.596	8.591	9.286	9.224	33.008	40.533	40.59	164.811	175.243	205.13	7.466	12.356	11.457	12.472	13.733	14.029
NDAJDAOJ_03268	yneM	small membrane protein	0	1.72857	5.57093e-06	3.27983	2.37567e-09	148	158	151	218	94	202	301	170	219	339	214	391	108	177	176	188	247	244	150	168	119	145	98	182	79	58	77	9.258	8.193	9.378	9.77	6.797	9.103	15.839	12.776	18.457	13.661	14.072	16.382	7.59	9.953	11.574
NDAJDAOJ_00733	glpF	glycerol channel GlpF	0	-1.88938	1.03764e-05	6.85811	6.63738e-09	1492	1491	984	3132	2327	3223	1188	1023	848	2338	2464	3039	3498	4399	2960	604	1125	933	3983	2463	1691	1117	1429	1491	4200	3551	4050	93.333	77.318	61.114	140.372	168.271	145.25	62.513	76.884	71.466	94.214	162.03	127.33	245.846	247.355	194.66
NDAJDAOJ_02507	glpT_2	glycerol-3-phosphate:phosphate antiporter	0	-1.2396	8.27346e-05	5.3787	7.05626e-08	427	556	342	3768	1576	2309	627	404	312	845	657	951	690	853	851	330	432	417	914	704	562	377	448	580	1289	1043	904	26.711	28.832	21.241	168.876	113.964	104.059	32.993	30.363	26.294	34.051	43.204	39.846	48.494	47.964	55.965
NDAJDAOJ_02102	bamE	Outer Membrane Protein Assembly Complex - BamE subunit	0	1.03726	0.000202081	6.3372	2.58526e-07	1487	1549	1108	3358	1594	3520	1802	1180	1005	2247	1453	2119	821	1454	1122	1163	1376	1445	1460	1273	1070	1423	1098	1904	735	520	747	93.02	80.326	68.815	150.501	115.266	158.635	94.821	88.684	84.698	90.547	95.548	88.783	57.701	81.758	73.787
NDAJDAOJ_01403		hypothetical protein	0	-1.22224	0.000210353	7.93294	3.2382e-07	4432	4711	3775	4361	3462	6687	3091	2102	2104	6362	3950	5776	3339	5145	4120	2823	3522	2591	5347	4315	2128	5205	4408	5379	6272	6389	5000	277.245	244.296	234.456	195.454	250.346	301.361	162.648	157.977	177.318	256.369	259.748	242.007	234.671	289.302	270.946
NDAJDAOJ_00407	chpS	ChpS antitoxin of the ChpB-ChpS toxin-antitoxin system	0	-1.24278	0.000357587	3.28493	8.3869e-07	161	143	165	188	128	298	121	78	82	240	163	243	114	205	172	97	105	149	198	203	101	187	170	284	269	230	193	10.071	7.415	10.248	8.426	9.256	13.43	6.367	5.862	6.911	9.671	10.719	10.181	8.012	11.527	11.311
NDAJDAOJ_02506	glpA	glycerol-3-phosphate dehydrogenase (anaerobic), large subunit	0	-1.8945	0.000527807	3.33671	1.57554e-06	59	66	53	943	350	542	169	75	65	170	212	312	291	352	337	48	115	97	321	226	147	45	85	100	348	348	442	3.691	3.423	3.292	42.264	25.309	24.426	8.893	5.637	5.478	6.85	13.941	13.072	20.452	19.793	22.162
NDAJDAOJ_02871	ftnA	ferritin iron storage protein	0	1.53372	0.000527807	8.17397	1.55434e-06	3875	6906	5641	13793	5684	8015	7551	4705	4472	6263	4093	6546	2598	4228	4108	4904	5119	8648	5006	4063	4460	5991	4249	7364	2874	1215	2163	242.402	358.12	350.349	618.183	411.024	361.21	397.334	353.607	376.884	252.379	269.152	274.269	182.592	237.739	270.156
NDAJDAOJ_00019	rof	modulator of Rho-dependent transcription termination	0	-1.2026	0.000552336	4.07634	1.8843e-06	183	215	185	441	242	445	295	141	172	390	338	591	290	467	239	185	215	208	376	288	163	288	219	252	450	528	437	11.448	11.149	11.49	19.765	17.5	20.055	15.523	10.597	14.496	15.716	22.227	24.762	20.382	26.259	15.717
NDAJDAOJ_03453	trkG	K+ transporter TrkG	0	1.08926	0.000563184	2.35657	2.33714e-06	63	95	90	133	58	106	118	71	79	151	127	161	70	80	66	115	99	112	107	82	69	78	73	121	46	36	48	3.941	4.926	5.59	5.961	4.194	4.777	6.209	5.336	6.658	6.085	8.351	6.746	4.92	4.498	4.34
NDAJDAOJ_02118	aroF	2-dehydro-3-deoxyphosphoheptonate aldolase	0	1.38282	0.000610836	6.45221	2.86533e-06	887	907	905	1768	922	1450	4244	2413	2154	2596	1711	4837	1443	1666	2160	983	1439	1194	1718	1427	1628	898	673	1296	1177	1059	1149	55.487	47.034	56.207	79.239	66.672	65.347	223.319	181.351	181.531	104.611	112.514	202.664	101.417	93.679	142.049
NDAJDAOJ_01885		hypothetical protein	0	-1.39569	0.000675111	3.01926	3.31078e-06	220	217	173	155	128	258	89	64	55	163	108	157	82	119	104	118	100	104	167	137	68	173	193	233	257	210	122	13.762	11.253	10.745	6.947	9.256	11.627	4.683	4.81	4.635	6.568	7.102	6.578	5.763	6.691	6.839
NDAJDAOJ_02956	yebO	hypothetical protein	0	1.31576	0.000915416	6.49908	5.87912e-06	1547	1593	1328	2133	1110	2164	2674	1809	1571	2759	2502	4844	1002	1556	1510	1642	1998	1754	1216	1056	1133	978	1006	1634	737	656	1180	96.773	82.607	82.479	95.598	80.267	97.524	140.706	135.957	132.398	111.179	164.529	202.958	70.422	87.493	99.303
NDAJDAOJ_00993	tisB	toxic peptide TisB	0	1.19926	0.000956288	6.13046	7.80957e-06	1135	1114	1204	6321	2459	8103	1358	1059	809	1703	975	1668	598	992	1149	965	1102	1240	1062	993	794	1137	895	1474	538	357	578	71	57.768	74.778	283.298	177.816	365.175	71.458	79.59	68.18	68.626	64.115	69.887	42.029	55.78	75.562
NDAJDAOJ_02870	yecH	hypothetical protein	0	1.34674	0.000956288	2.8227	8.15598e-06	77	149	129	331	105	220	193	91	118	174	125	165	89	108	111	122	129	168	140	131	114	101	76	163	65	43	52	4.817	7.727	8.012	14.835	7.593	9.915	10.156	6.839	9.945	7.012	8.22	6.913	6.255	6.073	7.3
NDAJDAOJ_03521	puuB	gamma-glutamylputrescine oxidase	0	-2.67841	0.000956288	3.53734	7.36307e-06	85	83	172	211	72	158	171	83	69	218	148	332	347	472	338	126	155	85	559	846	79	121	90	165	705	626	723	5.317	4.304	10.683	9.457	5.206	7.121	8.998	6.238	5.815	8.785	9.732	13.91	24.388	26.54	22.228
NDAJDAOJ_02046	nrdI	flavodoxin involved in dimanganese-tyrosyl radical cofactor maintenance for ribonucleotide reductase	0	-1.5175	0.00100331	0.402926	9.84056e-06	23	19	11	16	7	13	23	15	15	44	29	39	46	61	29	9	21	10	36	48	28	5	10	10	58	55	47	1.439	0.985	0.683	0.717	0.506	0.586	1.21	1.127	1.264	1.773	1.907	1.634	3.233	3.43	1.907
NDAJDAOJ_03520	puuE	4-aminobutyrate aminotransferase	0	-2.16409	0.00103669	3.56852	1.0389e-05	104	111	176	220	85	166	179	92	81	205	167	356	295	449	274	121	168	118	473	683	87	154	115	167	578	483	525	6.506	5.756	10.931	9.86	6.147	7.481	9.419	6.914	6.826	8.261	10.982	14.916	20.733	25.247	18.019
NDAJDAOJ_00720	metB_1	O-succinylhomoserine lyase / O-succinylhomoserine(thiol)-lyase	0	-1.77572	0.00107298	1.65891	1.12103e-05	36	55	36	43	10	53	37	28	33	203	82	77	52	62	50	25	30	31	104	82	75	38	42	61	124	158	80	2.252	2.852	2.236	1.927	0.723	2.389	1.947	2.104	2.781	8.18	5.392	3.226	3.655	3.486	3.288
NDAJDAOJ_02936		hypothetical protein	0	-1.73403	0.00120865	2.08397	1.38243e-05	72	93	73	45	38	93	52	22	48	102	58	84	65	104	37	83	70	66	103	99	32	59	83	105	155	142	109	4.504	4.823	4.534	2.017	2.748	4.191	2.736	1.653	4.045	4.11	3.814	3.519	4.568	5.848	2.433
NDAJDAOJ_01461		hypothetical protein	0	1.28824	0.00138615	1.75338	1.93027e-05	58	88	50	86	29	66	90	52	68	86	56	81	21	49	36	72	52	80	90	79	59	74	49	77	41	25	23	3.628	4.563	3.105	3.854	2.097	2.974	4.736	3.908	5.731	3.466	3.683	3.394	1.476	2.755	2.367
NDAJDAOJ_02607	galS	GalS DNA-binding transcriptional dual regulator	0	-1.302	0.00138615	4.60566	1.86369e-05	624	761	409	582	532	788	227	170	228	531	332	328	406	465	309	183	253	225	598	446	303	412	596	705	561	649	410	39.035	39.463	25.402	26.084	38.47	35.513	11.945	12.776	19.215	21.398	21.832	13.743	28.534	26.147	20.321
NDAJDAOJ_02983	dmlR_2	DmlR DNA-binding transcriptional regulator	0	-1.1853	0.00138615	5.19472	1.91755e-05	845	948	658	608	434	1020	404	277	401	997	604	768	401	666	496	331	393	360	971	702	350	907	783	1022	931	1092	591	52.859	49.16	40.867	27.25	31.384	45.968	21.258	20.818	33.795	40.176	39.718	32.178	28.183	37.449	32.619
NDAJDAOJ_02579	rtn_2	putative lipoprotein	0	1.03591	0.00154456	4.0019	2.30531e-05	310	283	277	334	176	405	357	290	252	487	345	646	196	248	291	213	352	387	295	275	223	169	167	313	167	133	156	19.392	14.675	17.204	14.969	12.727	18.252	18.785	21.795	21.238	19.625	22.687	27.067	13.775	13.945	19.137
NDAJDAOJ_04448	yajG	putative lipoprotein	0	1.08534	0.00161567	6.57011	2.48034e-05	1320	2119	1547	5148	2123	3218	2248	1471	1536	2634	1128	1458	800	1296	1218	1706	1688	2397	1982	1896	1279	1402	1066	2275	1291	614	770	82.573	109.884	96.081	230.726	153.519	145.025	118.29	110.554	129.449	106.142	74.176	61.088	56.225	72.874	80.1
NDAJDAOJ_00190	rpsT	30S ribosomal subunit protein S20	0	1.40727	0.00181569	5.95779	3.09713e-05	826	1248	967	4933	1191	2402	1491	704	863	1523	1185	1916	755	1241	822	1065	1017	1691	1049	928	733	773	940	1682	432	241	541	51.671	64.717	60.058	221.09	86.124	108.25	78.456	52.91	72.731	61.372	77.924	80.278	53.063	69.781	54.058
NDAJDAOJ_03990	artJ	arginine ABC transporter - periplasmic binding protein	0	1.60804	0.00195172	5.75514	3.62045e-05	761	628	1114	1539	761	1112	1105	1306	1040	1478	1185	1984	543	1203	931	1412	879	2798	851	832	503	748	583	947	416	290	507	47.605	32.566	69.188	68.976	55.03	50.114	58.145	98.153	87.648	59.559	77.924	83.127	38.163	67.644	61.226
NDAJDAOJ_00158		hypothetical protein	0	-1.58864	0.0020645	2.02323	4.34375e-05	52	100	49	103	42	125	58	29	24	74	66	95	104	114	49	59	52	49	87	50	24	101	78	98	113	136	93	3.253	5.186	3.043	4.616	3.037	5.633	3.052	2.18	2.023	2.982	4.34	3.98	7.309	6.41	3.222
NDAJDAOJ_01319	tsgA	YhfC MFS transporter	0	1.33533	0.0020645	3.87636	4.39308e-05	161	194	235	516	241	326	436	267	269	369	260	413	146	245	225	530	288	519	291	373	168	136	97	276	151	97	154	10.071	10.06	14.595	23.126	17.427	14.692	22.942	20.067	22.67	14.87	17.097	17.304	10.261	13.776	14.797
NDAJDAOJ_02047	nrdH	glutaredoxin-like protein	0	-1.39347	0.00227536	-0.0577644	5.40253e-05	6	7	6	11	2	14	17	11	15	31	23	37	29	71	40	12	11	10	38	37	19	3	6	6	40	37	42	0.375	0.363	0.373	0.493	0.145	0.631	0.895	0.827	1.264	1.249	1.512	1.55	2.038	3.992	2.631
NDAJDAOJ_02185	hcaR	HcaR transcriptional dual regulator	0	-1.1463	0.00227536	7.75865	5.41871e-05	5090	4518	3522	3296	2910	5285	2284	2079	2248	5631	2924	4369	2339	3785	3483	1957	2760	2373	5789	4441	2241	6275	4414	5024	6271	5781	3696	318.407	234.287	218.743	147.722	210.429	238.177	120.184	156.249	189.453	226.912	192.279	183.056	164.389	212.83	229.054
NDAJDAOJ_00442		hypothetical protein	0	-1.00962	0.00255717	9.29807	6.77553e-05	11308	15668	12929	9457	7207	15878	7231	4849	6329	18409	12458	15548	7786	14147	8201	7390	7774	5402	16142	10813	5583	15632	13911	17917	13863	13420	11236	707.376	812.486	802.99	423.849	521.156	715.569	380.495	364.43	533.386	741.826	819.226	651.442	547.214	795.482	539.326
NDAJDAOJ_00734	glpK	glycerol kinase	0	-1.35919	0.00255717	7.827	6.80377e-05	4664	4673	3031	7597	5052	7370	2235	2094	1974	5791	2674	3241	2042	3474	4067	1820	2510	2488	6754	5796	2829	3602	4945	4755	8385	7025	3065	291.758	242.325	188.248	340.487	365.322	332.142	117.606	157.376	166.362	233.359	175.84	135.794	143.515	195.342	267.46
NDAJDAOJ_00833	metE	cobalamin-independent homocysteine transmethylase	0	-1.57888	0.00255717	9.38996	6.78703e-05	13225	15433	7111	2946	3353	6884	7370	7760	9487	41829	16930	18622	16182	17204	11773	5293	5950	4128	22132	14629	11450	7856	10851	15345	25940	31203	20629	827.295	800.3	441.647	132.036	242.464	310.239	387.809	583.208	799.531	1685.58	1113.3	780.239	1137.3	967.376	774.234
NDAJDAOJ_04550	prpE	propionyl-CoA synthetase	0	-1.00647	0.00264938	2.55854	7.23072e-05	102	84	72	115	86	114	80	61	51	235	114	146	77	91	82	62	106	71	127	132	77	113	89	115	162	141	102	6.381	4.356	4.472	5.154	6.219	5.138	4.21	4.584	4.298	9.47	7.497	6.117	5.412	5.117	5.393
NDAJDAOJ_02312	cysW	sulfate / thiosulfate ABC transporter - membrane subunit	0	-1.04539	0.00271582	7.40589	7.73647e-05	3551	4410	3992	4691	2080	4792	2063	1476	1583	4645	1930	3118	1830	2804	1585	3291	2156	2087	3055	2828	1190	4250	3529	5073	3933	4642	2680	222.134	228.687	247.934	210.244	150.41	215.96	108.555	110.93	133.41	187.179	126.915	130.64	128.616	157.668	104.235
NDAJDAOJ_03291	lsrC	Autoinducer-2 ABC transporter - membrane subunit	0	-1.67229	0.00271582	3.68041	7.80431e-05	221	254	192	126	118	248	172	102	119	752	411	378	115	209	105	156	215	86	356	315	82	232	216	347	479	526	313	13.825	13.172	11.925	5.647	8.533	11.177	9.051	7.666	10.029	30.303	27.027	15.838	8.082	11.752	6.905
NDAJDAOJ_04241	crcB	F- efflux transporter / involved in resistance to camphor-induced chromosome decondensation	0	1.14079	0.00271582	3.33541	7.93321e-05	191	136	171	275	140	280	257	200	147	350	233	398	117	195	174	97	178	200	172	195	116	137	98	198	91	70	130	11.948	7.052	10.62	12.325	10.124	12.619	13.523	15.031	12.389	14.104	15.322	16.676	8.223	10.965	11.443
NDAJDAOJ_03965	infA	protein chain initiation factor IF-1	0	1.20797	0.00292784	5.81831	8.61497e-05	906	960	885	3167	1050	1727	1258	884	849	1451	1074	2016	760	960	975	741	966	1524	900	831	805	537	660	1159	422	330	640	56.675	49.782	54.965	141.94	75.928	77.83	66.196	66.438	71.551	58.471	70.625	84.468	53.414	53.981	64.119
NDAJDAOJ_00444	aidB	isovaleryl-CoA dehydrogenase and DNA-binding transcriptional repressor	0	-1.07322	0.002976	6.56689	8.82014e-05	1527	1601	1244	771	576	1114	1484	1082	1170	3420	2309	2587	2142	2632	1305	1007	1314	812	3615	2449	1313	1130	1255	1805	2717	3435	2162	95.522	83.022	77.262	34.555	41.652	50.204	78.088	81.318	98.603	137.815	151.838	108.392	150.544	147.997	85.821
NDAJDAOJ_04558		tRNA-Ser	0	2.98487	0.0035095	2.61944	0.000110389	150	65	132	167	104	172	242	155	112	210	222	488	55	73	152	76	190	276	84	84	109	47	58	95	13	14	58	9.383	3.371	8.198	7.485	7.52	7.751	12.734	11.649	9.439	8.462	14.599	20.447	3.865	4.105	9.996
NDAJDAOJ_03608	narJ	molybdenum cofactor assembly chaperone subunit (delta subunit) of nitrate reductase 1	0	-2.31918	0.00374836	4.68411	0.000127876	393	537	185	527	313	688	346	231	192	1166	404	229	771	806	231	203	263	181	1128	852	427	101	328	429	1346	1890	877	24.584	27.847	11.49	23.619	22.634	31.006	18.207	17.361	16.181	46.986	26.567	9.595	54.187	45.321	15.191
NDAJDAOJ_02505	glpB	glycerol-3-phosphate dehydrogenase (anaerobic), membrane anchor subunit	0	-1.56158	0.00376972	3.02492	0.000131124	144	146	84	709	266	505	63	63	71	194	74	121	75	113	132	65	77	103	233	253	99	99	140	135	278	270	103	9.008	7.571	5.217	31.776	19.235	22.759	3.315	4.735	5.984	7.818	4.866	5.07	5.271	6.354	8.681
NDAJDAOJ_02938	holE	DNA polymerase III, th subunit	0	1.50794	0.00394602	5.39544	0.000145557	808	570	721	956	531	1067	1283	1073	588	1251	851	1967	414	782	1079	503	819	1341	666	693	613	461	404	643	363	230	490	50.545	29.558	44.78	42.847	38.398	48.086	67.511	80.642	49.555	50.411	55.961	82.415	29.097	43.972	70.959
NDAJDAOJ_03853	insAB-4	InsAB' transposase	0	1.0141	0.00394602	5.79512	0.000143124	901.515	710.349	891.35	1539.34	780.375	1665.93	1222.38	873.875	792.493	1823.97	1315.77	2398.36	739.831	1054.74	978.831	620.934	905.148	1444.45	1069.98	1023.08	831.206	600.342	662.247	976.648	500.571	361.9	657.847	56.395	36.836	55.36	68.991	56.431	75.078	64.322	65.677	66.788	73.5	86.524	100.488	51.997	59.308	64.371
NDAJDAOJ_03781	yceO	small protein involved in biofilm formation and acid stress response	0	1.93505	0.00402485	-1.27903	0.000150181	5	6	7	8	6	7	15	10	5	17	10	19	6	10	9	3	6	8	6	6	6	5	4	7	2	1	5	0.313	0.311	0.435	0.359	0.434	0.315	0.789	0.752	0.421	0.685	0.658	0.796	0.422	0.562	0.592
NDAJDAOJ_04064	ybhQ	putative inner membrane protein	0	-1.11117	0.00417363	7.5751	0.000161072	4985	5403	2770	3536	2739	6424	2496	1562	1868	5073.97	3274	4278	2004	3659	2029.95	1970	2235	1711	3988	2780	1587	5803	3846	4811	4200	5608	3596	311.839	280.18	172.038	158.479	198.064	289.508	131.34	117.393	157.428	204.465	215.295	179.243	140.845	205.745	133.497
NDAJDAOJ_04269		hypothetical protein	0	-1.10145	0.00417363	4.16504	0.00015998	325	413	317	309	187	407	314	138	159	462	344	485	225	326	204	288	273	176	347	357	110	422	356	430	432	509	372	20.33	21.417	19.688	13.849	13.522	18.342	16.523	10.371	13.4	18.617	22.621	20.321	15.813	18.331	13.416
NDAJDAOJ_03694	ymfJ	e14 prophage; predicted protein	0	1.3937	0.00424444	2.16108	0.000165615	90	81	84	139	121	232	101	77	65	142	92	121	53	68	64.31	45	80	94	71	67	64	63	40	102	50	17	35	5.63	4.2	5.217	6.23	8.75	10.455	5.315	5.787	5.478	5.722	6.05	5.07	3.725	3.824	4.229
NDAJDAOJ_00900		hypothetical protein	0	1.05531	0.00453591	5.5454	0.00018279	674	1094	1031	2501	1132	1316	1197	576	602	907	771	1032	417	666	714	906	730	1328	838	718	497	678	686	1234	504	283	374	42.162	56.731	64.033	112.091	81.858	59.308	62.986	43.29	50.734	36.549	50.7	43.24	29.308	37.449	46.955
NDAJDAOJ_02188	csiE_2	stationary phase inducible protein	0	-1.52665	0.00478064	7.08956	0.000198769	2775	2616	2647	1813	1537	3370	1502	1022	1147	4951	2603	3395	1679	2832	1830	1595	1966	1316	4267	3503	1107	1034	3045	3850	4198	4423	2618	173.591	135.656	164.399	81.256	111.144	151.875	79.035	76.809	96.665	199.51	171.171	142.246	118.003	159.243	120.347
NDAJDAOJ_00191	insA-1_1	IS1 protein InsA	0	1.30188	0.00497866	1.44094	0.000213673	26.8852	39.7046	26.6576	48.4703	33.037	66.6476	61.8598	47.7049	34.9719	261.131	181.846	305.105	26.2214	28.2266	34.7805	32.6659	38.0571	59.6346	55.1345	62.3359	65.332	31.6966	21.2141	40.4877	19.8257	14.3137	27.8722	1.682	2.059	1.656	2.172	2.389	3.004	3.255	3.585	2.947	10.523	11.958	12.784	1.843	1.587	2.287
NDAJDAOJ_01240	insA-1_2	IS1 protein InsA	0	1.30188	0.00497866	1.44094	0.000213673	26.8852	39.7046	26.6576	48.4703	33.037	66.6476	61.8598	47.7049	34.9719	261.131	181.846	305.105	26.2214	28.2266	34.7805	32.6659	38.0571	59.6346	55.1345	62.3359	65.332	31.6966	21.2141	40.4877	19.8257	14.3137	27.8722	1.682	2.059	1.656	2.172	2.389	3.004	3.255	3.585	2.947	10.523	11.958	12.784	1.843	1.587	2.287
NDAJDAOJ_00402	ytfT	galactofuranose / galactopyranose ABC transporter - putative membrane subunit	0	-1.00292	0.00526309	3.63074	0.000232294	232	280	264	178	174	274	160	104	137	353	233	272	150	242	149	137	163	113	246	270	126	224	227	394	358	324	179	14.513	14.52	16.396	7.978	12.582	12.348	8.419	7.816	11.546	14.225	15.322	11.396	10.542	13.608	9.799
NDAJDAOJ_00790		hypothetical protein	0	-1.30743	0.00549705	2.03988	0.000243792	90	95	44	133	76	129	66	33	39	123	49	61	41	53	32	31	45	40	120	115	64	68	89	74	186	118	69	5.63	4.926	2.733	5.961	5.496	5.814	3.473	2.48	3.287	4.957	3.222	2.556	2.882	2.98	2.104
NDAJDAOJ_01118	cspA	CspA DNA-binding transcriptional activator	0	1.01925	0.00551028	9.86097	0.000246729	9502	14311	9868	34501	9005	24780	25011	13452	18207	33511	19658	30705	14155	20609	12513	13042	16400	17998	20270	17609	20267	9691	9106	16851	9664	6853	12809	594.401	742.117	612.878	1546.29	651.174	1116.75	1316.08	1010.99	1534.42	1350.39	1292.69	1286.5	994.839	1158.84	822.899
NDAJDAOJ_03299	ydeT	hypothetical protein	0	3.06332	0.00568234	2.17749	0.000260491	77	27	142	119	55	125	144	146	150	159	220	345	38	42	105	70	156	261	53	74	43	57	37	48	13	11	42	4.817	1.4	8.819	5.333	3.977	5.633	7.577	10.973	12.641	6.407	14.467	14.455	2.671	2.362	6.905
NDAJDAOJ_03256	pinQ	Qin prophage; predicted site-specific recombinase	0	1.57267	0.00591441	2.8319	0.000281218	101.676	63.7721	124.626	120.507	48.8348	135.172	183.206	143.542	173.199	335	252.134	415.995	120.792	114.441	153.774	112.433	174.013	189.905	100.36	133.609	99.644	69.1544	54.2174	129.087	46.1791	34.058	128.714	6.36	3.307	7.74	5.401	3.531	6.092	9.64	10.788	14.597	13.499	16.58	17.43	8.489	6.435	10.113
NDAJDAOJ_00375	argI	ornithine carbamoyltransferase chain I	0	1.8708	0.00597004	3.9042	0.000286352	228	103	301	573.35	200	345	320	461	374	470	677	932	150	283	244	302	289	652	158	247	133	135	122	201	98	78	167	14.263	5.341	18.694	25.697	14.462	15.548	16.838	34.647	31.519	18.94	44.519	39.05	10.542	15.913	16.046
NDAJDAOJ_02797	zinT	cadmium-induced cadmium binding protein	0	1.17106	0.00597004	3.87063	0.000286409	204	333	283	317	150	292	313	236	360	380	157	210	155	304	123	261	222	389	541	397	245	272	229	330	232	87	125	12.761	17.268	17.576	14.207	10.847	13.159	16.47	17.737	30.34	15.313	10.324	8.799	10.894	17.094	8.089
NDAJDAOJ_02366	yfdV	YfdV AEC Transporter	0	1.71732	0.00600229	-0.57506	0.000298195	12	11	11	18	9	20	28	15	9	17	12	31	17	17	11	8	9	6	10	13	12	6	5	7	3	5	8	0.751	0.57	0.683	0.807	0.651	0.901	1.473	1.127	0.758	0.685	0.789	1.299	1.195	0.956	0.723
NDAJDAOJ_03290	lsrD_2	Autoinducer-2 ABC transporter - membrane subunit	0	-1.49671	0.00600229	1.72841	0.000297822	44	57	55	43	32	67	41	32	25	188	81	82	34	53	38	50	68	30	74	86	21	51	51	89	98	120	75	2.752	2.956	3.416	1.927	2.314	3.019	2.157	2.405	2.107	7.576	5.326	3.436	2.39	2.98	2.499
NDAJDAOJ_03793	mdoC	protein required for succinyl modification of osmoregulated periplasmic glucans	0	1.4839	0.00600229	2.87641	0.000297947	84	172	134	345	98	163	150	121	152	203	144	203	65	82	87	184	144	225	182	179	100	61	78	244	71	38	50	5.255	8.919	8.322	15.462	7.087	7.346	7.893	9.094	12.81	8.18	9.469	8.505	4.568	4.611	5.721
NDAJDAOJ_01021		hypothetical protein	0	1.12913	0.00613495	3.80357	0.000306094	162	218	166	933	263	389	425	241	239	288	189	257	207	336	256	235	202	396	348	300	160	127	101	245	199	96	140	10.134	11.305	10.31	41.816	19.018	17.531	22.363	18.113	20.142	11.606	12.428	10.768	14.548	18.893	16.835
NDAJDAOJ_03851	cspG	cold shock protein CspG	0	1.44263	0.00620348	5.37367	0.000310836	423	399	390	2139	712	1801	1249	600	772	1204	938.303	1945.56	608	791	907	451	970	1091	840	624	742	345	416.373	603	334	171	589	26.461	20.691	24.222	95.867	51.486	81.165	65.722	45.093	65.061	48.517	61.702	81.517	42.731	44.478	59.647
NDAJDAOJ_02431		hypothetical protein	0	-1.09573	0.00621209	7.69237	0.000312591	2934	2669	3264	3614	2224	5288	2670	1668	2135	6516	3653	5513	2218	4706	3355	2335	3270	2377	5538	5030	1649	6116	3559	4193	5341	4968	4039	183.537	138.405	202.719	161.974	160.823	238.313	140.495	125.36	179.93	262.575	240.218	230.988	155.885	264.617	220.637
NDAJDAOJ_03522	puuC	gamma-glutamyl-gamma-aminobutyraldehyde dehydrogenase	0	-1.92511	0.00651012	4.26725	0.000337305	141	174	289	425	130	264	370	127	143	351	317	771	416	562	526	250	268	152	848	1252	140	217	171	287	815	651	854	8.82	9.023	17.949	19.048	9.401	11.898	19.469	9.545	12.052	14.144	20.846	32.304	29.237	31.601	34.592
NDAJDAOJ_04275	entC	isochorismate synthase 1	0	-1.40861	0.00656288	2.49619	0.000344236	102	75	82	59	47	77	90	64	51	140	92	107	174	138	111	72	60	70	155	152	80	29	126	100	239	224	120	6.381	3.889	5.093	2.644	3.399	3.47	4.736	4.81	4.298	5.642	6.05	4.483	12.229	7.76	7.3
NDAJDAOJ_00818	fadB	dodecenoyl-CoA delta-isomerase, enoyl-CoA hydratase, 3-hydroxybutyryl-CoA epimerase, 3-hydroxyacyl-CoA dehydrogenase	0	-1.05325	0.0067496	10.384	0.000361226	35212	27153	24299	16789	11186	32488	15819	12231	13796	44193	18162	27523	12971	22355	14704	16450	19245	16049	29618	28413	13035	48736	29706	36983	36430	34776	21742	2202.7	1408.06	1509.15	752.459	808.887	1464.13	832.396	919.229	1162.68	1780.84	1194.32	1153.18	911.625	1257.02	966.986
NDAJDAOJ_02187	csiE_1	stationary phase inducible protein	0	-1.51131	0.0067496	5.99753	0.000360092	1682	1457	1215	778	771	1435	716	533	551	2193	1201	1544	673	1106	824	727	866	530	1977	1666	601	505	1465	1746	2125	2484	1062	105.218	75.555	75.461	34.869	55.753	64.671	37.676	40.058	46.436	88.371	78.977	64.692	47.3	62.19	54.189
NDAJDAOJ_03036	astC	succinylornithine transaminase	0	-1.35459	0.00688587	8.57007	0.000377328	6415	5610	6313	4679	3270	6627	5322	3073	3987	13273	7344	11715	3673	6513	5305	5353	6674	2687	11449	11032	2754	9123	7023	9003	13603	12641	7319	401.293	290.914	392.086	209.706	236.462	298.657	280.044	230.953	336.01	534.861	482.934	490.844	258.145	366.224	348.875
NDAJDAOJ_02478		hypothetical protein	0	-1.06186	0.00693965	8.91253	0.000386521	6661	6499	6543	4090	2959	7496	10027	4151	5331	15700	10816	14787	12243	16130	5712	5838	6466	5041	14237	10766	5753	7366	7338	9409	12331	14158	13329	416.681	337.015	406.37	183.308	213.973	337.82	527.621	311.971	449.278	632.661	711.25	619.557	860.46	906.986	375.641
NDAJDAOJ_04343	sfmD_2	putative outer membrane export usher protein	0	1.4038	0.00693965	1.94317	0.000387673	68	52	63	89	54	77	104	91	55	148	86	199	43	64	91	40	112	80	80	57	53	38	27	73	31	30	35	4.254	2.697	3.913	3.989	3.905	3.47	5.472	6.839	4.635	5.964	5.655	8.338	3.022	3.599	5.984
NDAJDAOJ_03357	ansP	L-asparagine transporter	0	1.26853	0.00705762	3.86844	0.000407306	224	374	302	708	246	305	331	238	290	404	174	260	124	163	173	441	207	445	278	279	161	180	209	440	141	119	110	14.012	19.394	18.757	31.732	17.789	13.745	17.417	17.887	24.44	16.28	11.442	10.894	8.715	9.165	11.377
NDAJDAOJ_01842		tRNA-Gly	0	1.92281	0.0074144	2.30556	0.00044107	96	40	88	97	41	139	184	107	115	211	147	300	62	67	141	54	139	142	53	70	75	52	39	77	33	22	68	6.005	2.074	5.465	4.347	2.965	6.264	9.682	8.042	9.692	8.503	9.667	12.57	4.357	3.767	9.273
NDAJDAOJ_01705	ysgA_2	putative hydrolase	0	-1.7245	0.00775667	0.915232	0.000477969	24	39	19	22	14	14	21	15	16	70	47	71	61	57	29	22	37	14	69	45	10	29	25	37	55	88	46	1.501	2.022	1.18	0.986	1.012	0.631	1.105	1.127	1.348	2.821	3.091	2.975	4.287	3.205	1.907
NDAJDAOJ_03607	narI	nitrate reductase A, gamma subunit	0	-1.77583	0.00775667	5.03288	0.000477854	500	775	251	578	423	813	491	293	307	1407	652	436	857	842	288	296	388	240	1304	838	641	141	377	608	1405	1625	904	31.278	40.189	15.589	25.905	30.588	36.639	25.836	22.021	25.873	56.698	42.875	18.268	60.232	47.345	18.94
NDAJDAOJ_00416	ytfI	hypothetical protein	0	1.40672	0.00813292	2.56282	0.000521964	99	54	66	97	43	123	187	133	112	300	187	367	76	98	146	63	165	139	93	81	82	77	52	95	54	34	96	6.193	2.8	4.099	4.347	3.109	5.543	9.84	9.996	9.439	12.089	12.297	15.377	5.341	5.511	9.601
NDAJDAOJ_03390		hypothetical protein	0	-1.17418	0.00813292	8.25937	0.000520726	6349	5154	5788	3062	2885	5531	4107	2736	2761	12763	6472	9990	3020	5335	4398	3802	5098	2632	8443	7446	2274	6381	6181	7920	8490	9296	5213	397.164	267.268	359.479	137.235	208.621	249.264	216.11	205.626	232.687	514.309	425.592	418.569	212.251	299.986	289.228
NDAJDAOJ_02373	emrY	EmrKY putative multidrug efflux transporter - membrane subunit	0	1.77567	0.00819693	-0.341786	0.000529567	10	13	7	20	11	19	28	17	17	32	26	35	8	13	13	9	18	20	4	13	12	9	7	17	3	8	9	0.626	0.674	0.435	0.896	0.795	0.856	1.473	1.278	1.433	1.29	1.71	1.466	0.562	0.731	0.855
NDAJDAOJ_00240	ytjA	hypothetical protein	0	-1.04628	0.00847227	6.65986	0.000561807	1419	1720	1506	537	393	881	1920	1059	1434	4148	2699	3181	2355	3140	1268	1392	1632	797	3665	2873	1430	1289	1323	1703	3322	3431	2600	88.766	89.193	93.534	24.068	28.419	39.704	101.03	79.59	120.852	167.152	177.484	133.28	165.514	176.561	83.388
NDAJDAOJ_02432	argT	lysine / arginine / ornithine ABC transporter - periplasmic binding protein	0	-1.114	0.0085666	7.57982	0.000577341	3309	2879	3016	3158	2128	3984	2622	1700	1825	6172	3699	5562	1939	3671	2996	2582	3179	1681	4849	4499	1389	5670	3156	3900	5421	5080	3458	206.996	149.295	187.317	141.537	153.881	179.546	137.97	127.765	153.805	248.712	243.243	233.041	136.276	206.419	197.027
NDAJDAOJ_04581		hypothetical protein	0	1.25658	0.0085666	0.664267	0.000574991	24	16	29	35	17	32	53	27	21	76	54	72	16	24	24	22	38	48	19	24	16	22	16	34	13	11	19	1.501	0.83	1.801	1.569	1.229	1.442	2.789	2.029	1.77	3.063	3.551	3.017	1.125	1.35	1.578
NDAJDAOJ_01893	argA	N-acetylglutamate synthase	0	1.1639	0.0085667	5.16021	0.000580855	612	435	825	908	490	870	720	863	612	957	1109	1785	404	660	533	589	620	1289	468	531	295	396	394	544	307	308	413	38.284	22.558	51.239	40.695	35.433	39.208	37.886	64.859	51.577	38.564	72.927	74.789	28.394	37.112	35.052
NDAJDAOJ_04218	djlB	putative chaperone	0	1.64691	0.00879772	1.51622	0.000604187	68	28	43	84	31	82	65	68	53	85	76	143	38	47	72	31	61	53	39	49	45	39	31	43	21	13	30	4.254	1.452	2.671	3.765	2.242	3.695	3.42	5.111	4.467	3.425	4.998	5.992	2.671	2.643	4.735
NDAJDAOJ_04411	apt	adenine phosphoribosyltransferase	0	1.17996	0.00879772	5.21685	0.000605899	404	812	562	2927	722	1045	892	618	721	889	554	688	359	509	504	879	665	1070	731	755	499	300	321	883	468	262	317	25.272	42.107	34.904	131.184	52.21	47.095	46.937	46.446	60.763	35.824	36.431	28.826	25.231	28.621	33.145
NDAJDAOJ_03293	lsrR	LsrR DNA-binding transcriptional repressor	0	-1.0397	0.00906812	5.00925	0.000632255	639	567	512	478	389	755	423	302	319	1484	698	827	260	681	384	404	489	343	830	678	256	549	601	726	781	851	613	39.973	29.403	31.799	21.423	28.13	34.025	22.258	22.697	26.884	59.801	45.9	34.65	18.273	38.292	25.253
NDAJDAOJ_01189	yhiM	inner membrane protein with a role in acid resistance	0	-1.72272	0.00916411	3.18564	0.000640901	103	139	103	80	44	71	119	83	129	373	265	220	288	360	61	95	122	61	533	271	227	48	133	165	372	448	310	6.443	7.208	6.397	3.585	3.182	3.2	6.262	6.238	10.872	15.031	17.426	9.218	20.241	20.243	4.012
NDAJDAOJ_04608	yagL	CP4-6 prophage; DNA-binding protein	0	1.76812	0.00922213	1.14683	0.000646926	34	22	39	43	25	49	89	54	38	102	75	153	28	36	44	27	58	66	29	23	35	34	7	35	21	9	28	2.127	1.141	2.422	1.927	1.808	2.208	4.683	4.058	3.203	4.11	4.932	6.411	1.968	2.024	2.894
NDAJDAOJ_01051	htrL	involved in lipopolysaccharide biosynthesis	0	1.11981	0.0096039	2.92754	0.000698794	90	104	110	209	86	170	217	102	124	180	160	284	119	150	144	155	165	220	186	129	87	91	67	159	87	33	109	5.63	5.393	6.832	9.367	6.219	7.661	11.419	7.666	10.45	7.253	10.521	11.899	8.364	8.434	9.47
NDAJDAOJ_03319	dosP_1	c-di-GMP phosphodiesterase, heme-regulated	0	-1.01478	0.0096039	4.186	0.000694027	323	299	387	168	117	209	249	219	196	832	361	619	212	298	226	344	372	197	455	440	143	300	301	411	491	561	365	20.205	15.505	24.036	7.53	8.461	9.419	13.102	16.459	16.518	33.527	23.739	25.935	14.9	16.756	14.863
NDAJDAOJ_03370	ydcS	YdcS/YdcT/YdcV/YdcU ABC transporter	0	-1.37895	0.0096039	9.48099	0.000698628	15518	10957	14014	5892	6504	10451	8993	6586	7351	32576	15286	22855	6482	14195	9658	9927	11563	5168	19124	18503	4522	16384	12592	18407	21864	25947	15579	970.734	568.191	870.377	264.071	470.32	470.992	473.212	494.975	619.516	1312.71	1005.19	957.596	455.567	798.181	635.144
NDAJDAOJ_04291		hypothetical protein	0	1.82135	0.0096039	1.89008	0.000698183	90	42	65	48	19	99	118	98	63	156	117	213	36	54	94	39	99	112	57	66	45	47	36	76	26	16	46	5.63	2.178	4.037	2.151	1.374	4.462	6.209	7.365	5.309	6.286	7.694	8.924	2.53	3.036	6.182
NDAJDAOJ_03445	ynaE	Rac prophage; cold shock protein, function unknown	0	1.92053	0.00976807	3.14375	0.000726808	128.689	59.027	133.33	128.395	50.9756	202.248	341.729	214.53	259.286	387.219	312.969	586.25	113.542	144.176	216.533	78.186	303.336	308.4	154.397	131.35	146.25	102.769	72.3729	89.4627	87.8545	30.25	150.756	8.05	3.061	8.281	5.754	3.686	9.115	17.982	16.123	21.852	15.604	20.581	24.563	7.98	8.107	14.24
NDAJDAOJ_04570	yahA	phosphodiesterase, c-di-GMP-specific	0	1.00068	0.00976807	2.71104	0.000731043	71	102	122	312	134	218	164	112	94	180	122	194	61	85	98	133	114	199	105	104	74	57	69	153	72	44	79	4.441	5.289	7.577	13.983	9.69	9.825	8.63	8.417	7.922	7.253	8.023	8.128	4.287	4.78	6.445
NDAJDAOJ_00423	cycA	serine / alanine / glycine / cycloserine:H+symporter	0	-1.02143	0.00982329	9.1639	0.00073727	10476	11145	9783	9878	5801	9973	7192	5375	7056	17605	9002	12692	5093	9666	6921	7799	8266	5610	14937	14726	5196	19684	10147	13351	17309	16658	9136	655.33	577.94	607.599	442.718	419.485	449.45	378.443	403.962	594.655	709.427	591.963	531.779	357.945	543.517	455.149
NDAJDAOJ_03056	ydjN	putative transporter	0	1.14503	0.00988621	8.78997	0.000744101	6156	10253	10142	22547	7883	12099	10730	8386	7892	13945	3943	5885	3081	4305	5383	15379	8572	13498	7400	7115	5070	7347	4591	11791	5822	4044	3220	385.091	531.684	629.896	1010.52	570.039	545.262	564.613	630.255	665.11	561.94	259.288	246.574	216.538	242.069	354.005
NDAJDAOJ_03643	ycgR	molecular brake that regulates flagellar motility in response to c-di-GMP	0	1.09769	0.00993716	0.778665	0.000760894	31	29	22	61	30	50	38	27	29	49	46	57	22	30	26	17	37	30	29	38	18	29	17	21	18	12	15	1.939	1.504	1.366	2.734	2.169	2.253	2	2.029	2.444	1.975	3.025	2.388	1.546	1.687	1.71
NDAJDAOJ_00502	cadC_1	CadC DNA-binding transcriptional activator	0	1.28337	0.0100423	1.20949	0.000787092	35	23	32	67	18	54	59	37	44	66	44	89	46	49	36	25	62	62	48	45	35	22	36	37	20	17	22	2.189	1.193	1.987	3.003	1.302	2.434	3.105	2.781	3.708	2.66	2.893	3.729	3.233	2.755	2.367
NDAJDAOJ_02658	rcnR	RcnR DNA-binding transcriptional repressor	0	1.1486	0.0101695	3.17837	0.000804449	172	117	131	236	106	219	223	175	121	255	266	517	114	146	171	110	200	193	139	131	137	119	103	160	77	62	107	10.76	6.067	8.136	10.577	7.665	9.87	11.734	13.152	10.197	10.276	17.492	21.662	8.012	8.21	11.246
NDAJDAOJ_03678	ycgX	hypothetical protein	0	2.10924	0.0107464	-0.441957	0.000877583	12	7	9	11	10	16	13	14	26	38	22	46	8	13	15	10	20	18	11	12	16	7	9	10	4	1	9	0.751	0.363	0.559	0.493	0.723	0.721	0.684	1.052	2.191	1.531	1.447	1.927	0.562	0.731	0.986
NDAJDAOJ_04543	lacA	galactoside O-acetyltransferase monomer	0	1.29782	0.0109148	3.91229	0.000899862	184	273	228	964	614	693	459	294	160	253	206	411	170	262	483	219	296	352	231	169	193	227	109	202	138	93	134	11.51	14.157	14.161	43.205	44.4	31.231	24.153	22.096	13.484	10.195	13.546	17.22	11.948	14.732	31.764
NDAJDAOJ_04613	argF	ornithine carbamoyltransferase chain F	0	1.44573	0.0110123	5.10048	0.000913386	602	305	759	1064.65	416	829	746	925	739	1047	1167	1736	400	505	594	727	636	1645	361	672	261	324	292	368	277	246	428	37.658	15.816	47.14	47.716	30.082	37.36	39.255	69.519	62.28	42.191	76.741	72.736	28.113	28.396	39.064
NDAJDAOJ_03592		hypothetical protein	0	2.06877	0.0110295	-1.33046	0.000917161	11	7	4	14	5	13	9	9	10	16	10	21	2	9	9	5	9	7	3	4	4	6	6	3	3	2	1	0.688	0.363	0.248	0.627	0.362	0.586	0.474	0.676	0.843	0.645	0.658	0.88	0.141	0.506	0.592
NDAJDAOJ_01704		hypothetical protein	0	-1.34141	0.0110596	1.31696	0.000924209	35	49	34	31	20	27	35	20	24	97	51	66	34	80	47	30	40	24	88	46	19	40	47	44	76	108	40	2.189	2.541	2.112	1.389	1.446	1.217	1.842	1.503	2.023	3.909	3.354	2.765	2.39	4.498	3.091
NDAJDAOJ_04678	yafT	putative aminopeptidase	0	1.70625	0.0110596	1.95325	0.000924383	43	30	64	143	58	104	123	99	89	120	129	193	72	43	101	61	123	146	59	71	31	40	15	31	34	16	65	2.69	1.556	3.975	6.409	4.194	4.687	6.472	7.44	7.501	4.836	8.483	8.086	5.06	2.418	6.642
NDAJDAOJ_02659	thiM	hydroxyethylthiazole kinase	0	1.07115	0.0111062	3.18225	0.000930651	154	117	168	322	141	317	222	176	117	246	208	333	115	122	195	110	170	265	140	148	121	82	102	141	93	69	89	9.634	6.067	10.434	14.432	10.196	14.286	11.682	13.227	9.86	9.913	13.678	13.952	8.082	6.86	12.824
NDAJDAOJ_02959	mntP	manganese export protein	0	1.55634	0.0113469	1.17784	0.000962913	22	23	37	166	54	125	76	34	29	57	67	82	40	46	36	24	46	51	55	44	30	17	19	19	21	6	27	1.376	1.193	2.298	7.44	3.905	5.633	3.999	2.555	2.444	2.297	4.406	3.436	2.811	2.587	2.367
NDAJDAOJ_02581	lpxT	protein with low undecaprenyl pyrophosphate phosphatase activity	0	1.3085	0.0113646	3.27351	0.000966837	116	186	168	572	133	246	183	181	234	221	188	319	79	115	128	224	173	330	177	176	130	80	99	238	115	63	75	7.256	9.645	10.434	25.636	9.618	11.086	9.629	13.603	19.721	8.906	12.363	13.366	5.552	6.466	8.418
NDAJDAOJ_00599	pspG	phage shock protein G	0	1.43026	0.0115275	3.99316	0.000985617	365	371	390	327	286	500	294	346	269	357	612	980	191	232	245	299	332	350	163	267	192	122	170	209	113	77	183	22.833	19.239	24.222	14.656	20.681	22.533	15.47	26.004	22.67	14.386	40.245	41.061	13.424	13.045	16.112
NDAJDAOJ_03292	lsrA	AI-2 ABC transporter - ATP binding subunit	0	-1.69228	0.0116012	5.69747	0.000999668	837	672	718	358	408	873	698	391	555	3560	1808	2024	391	1139	550	747	941	309	1755	1586	280	881	852	1248	1931	2213	1381	52.359	34.848	44.593	16.045	29.503	39.343	36.729	29.386	46.773	143.457	118.892	84.803	27.48	64.046	36.17
NDAJDAOJ_00359		tRNA-Leu	0	1.49083	0.0116762	-0.0753554	0.00101689	19	14	10	29	8	29	25	24	26	30	23	38	13	13	21	12	27	32	11	14	6	9	5	14	11	5	12	1.189	0.726	0.621	1.3	0.578	1.307	1.315	1.804	2.191	1.209	1.512	1.592	0.914	0.731	1.381
NDAJDAOJ_00936	pstS	phosphate ABC transporter - periplasmic binding protein	0	1.3521	0.0116762	6.32031	0.00101563	1359	1276	2029	1919	870	1901	1765	1739	1282	2058	3009	6162	1140	1024	1242	1401	1447	2194	925	1324	868	675	846	1496	505	490	1115	85.013	66.169	126.016	86.007	62.912	85.672	92.874	130.696	108.042	82.931	197.869	258.18	80.121	57.579	81.678
NDAJDAOJ_03562	btuR_1	cobinamide adenosyltransferase / cobalamin adenosyltransferase	0	-1.29089	0.011679	1.38672	0.00102098	47	61	40	74	50	100	24	18	32	54	28	48	21	38	47	26	24	45	55	54	39	48	44	68	101	71	29	2.94	3.163	2.484	3.317	3.616	4.507	1.263	1.353	2.697	2.176	1.841	2.011	1.476	2.137	3.091
NDAJDAOJ_02025		tRNA-Arg	0	1.39475	0.0117061	1.95143	0.00103832	79.2192	46.7433	64.9467	81.8676	44.5541	108.603	115.257	80.5135	62.2031	102.951	127.256	236.269	72.9146	71.8113	80.3114	45.3098	80.5505	97.3711	48.9528	57.2389	41.677	30.7679	41.1207	47.1578	30.6949	23.6142	52.2248	4.956	2.424	4.034	3.669	3.222	4.894	6.065	6.051	5.242	4.149	8.368	9.899	5.125	4.038	5.282
NDAJDAOJ_02027		tRNA-Arg	0	1.39475	0.0117061	1.95143	0.00103832	79.2192	46.7433	64.9467	81.8676	44.5541	108.603	115.257	80.5135	62.2031	102.951	127.256	236.269	72.9146	71.8113	80.3114	45.3098	80.5505	97.3711	48.9528	57.2389	41.677	30.7679	41.1207	47.1578	30.6949	23.6142	52.2248	4.956	2.424	4.034	3.669	3.222	4.894	6.065	6.051	5.242	4.149	8.368	9.899	5.125	4.038	5.282
NDAJDAOJ_02028		tRNA-Arg	0	1.39475	0.0117061	1.95143	0.00103832	79.2192	46.7433	64.9467	81.8676	44.5541	108.603	115.257	80.5135	62.2031	102.951	127.256	236.269	72.9146	71.8113	80.3114	45.3098	80.5505	97.3711	48.9528	57.2389	41.677	30.7679	41.1207	47.1578	30.6949	23.6142	52.2248	4.956	2.424	4.034	3.669	3.222	4.894	6.065	6.051	5.242	4.149	8.368	9.899	5.125	4.038	5.282
NDAJDAOJ_02029		tRNA-Arg	0	1.39475	0.0117061	1.95143	0.00103832	79.2192	46.7433	64.9467	81.8676	44.5541	108.603	115.257	80.5135	62.2031	102.951	127.256	236.269	72.9146	71.8113	80.3114	45.3098	80.5505	97.3711	48.9528	57.2389	41.677	30.7679	41.1207	47.1578	30.6949	23.6142	52.2248	4.956	2.424	4.034	3.669	3.222	4.894	6.065	6.051	5.242	4.149	8.368	9.899	5.125	4.038	5.282
NDAJDAOJ_01419	yhdW	YhdW/YhdX/YhdY/YhdZ ABC transporter	0	-1.19465	0.0117756	3.73888	0.00105453	214	168	217	120	106	180	193	131	127	754	338	469	120	348	200	207	248	104	333	331	109	243	203	328	355	410	309	13.387	8.712	13.477	5.378	7.665	8.112	10.156	9.845	10.703	30.384	22.227	19.651	8.434	19.568	13.153
NDAJDAOJ_03610	narG	nitrate reductase A, alpha subunit	0	-1.58561	0.0119874	6.9359	0.00109139	1713	2543	1029	3276	1709	2926	1744	1135	1095	4734	2502	1819	4118	3844	1209	1044	1523	842	5079	3488	2080	477	1443	1819	3606	5326	3520	107.157	131.871	63.909	146.826	123.582	131.865	91.769	85.302	92.283	190.766	164.529	76.214	289.42	216.147	79.508
NDAJDAOJ_03609	narH	nitrate reductase A, beta subunit	0	-1.88893	0.0119969	6.29138	0.00109481	1066	1635	526	1341	931	1742	1207	815	776	3512	1389	882	2599	2446	780	636	938	412	3632	2483	1437	270	1006	1251	3469	4911	2629	66.684	84.785	32.669	60.102	67.323	78.506	63.512	61.252	65.399	141.523	91.339	36.955	182.662	137.538	51.296
NDAJDAOJ_00503	cadC_2	CadC DNA-binding transcriptional activator	0	1.07021	0.0120256	0.885472	0.00110256	35	33	31	68	19	41	48	26	41	55	33	76	15	32	14	31	37	42	38	42	24	15	24	31	20	17	18	2.189	1.711	1.925	3.048	1.374	1.848	2.526	1.954	3.455	2.216	2.17	3.184	1.054	1.799	0.921
NDAJDAOJ_01567	agaW	PTS system N-acetylgalactosameine-specific IIC component 2	0	-1.13849	0.0120694	0.485219	0.00111224	26	38	24	38	25	35	15	11	14	49	22	21	16	23	17	21	15	17	37	24	12	23	20	29	40	35	20	1.626	1.971	1.491	1.703	1.808	1.577	0.789	0.827	1.18	1.975	1.447	0.88	1.125	1.293	1.118
NDAJDAOJ_01843	ygeQ	hypothetical protein	0	1.57749	0.0121996	3.36179	0.00113152	195	86	237	295	121	269	311	219	222	378	406	639	134	125	239	113	311	296	118	147	110	98	64	119	78	60	143	12.198	4.46	14.72	13.221	8.75	12.123	16.365	16.459	18.709	15.232	26.698	26.773	9.418	7.029	15.717
NDAJDAOJ_02851		hypothetical protein	0	1.46359	0.0121996	0.104621	0.00113044	19	14	21	23	13	21	20	27	17	29	26	44	17	29	22	13	22	27	23	12	22	13	10	12	7	6	10	1.189	0.726	1.304	1.031	0.94	0.946	1.052	2.029	1.433	1.169	1.71	1.844	1.195	1.631	1.447
NDAJDAOJ_01165	mdtF	MdtEF-TolC multidrug efflux transport system - permease subunit	0	-2.25077	0.0122225	6.01884	0.00113625	1229	1806	670	508	460	1043	665	503	564	2973	1610	1027	2601	2486	522	701	713	311	3022	1971	1326	176	1117	1496	2670	3412	2560	76.881	93.653	41.612	22.768	33.264	47.005	34.992	37.803	47.532	119.803	105.872	43.03	182.803	139.787	34.329
NDAJDAOJ_00700	argC	N-acetylglutamylphosphate reductase	0	1.23442	0.0126164	5.28717	0.00118631	660	391	922	956	559	1033	716	990	699	1197	1053	1665	440	650	728	593	782	1554	490	710	354	438	346	643	360	270	449	41.287	20.276	57.263	42.847	40.423	46.554	37.676	74.404	58.909	48.235	69.244	69.761	30.924	36.549	47.876
NDAJDAOJ_03317	dosC_1	diguanylate cyclase	0	-1.00466	0.0126902	4.01312	0.00119596	230	183	301	143	102	243	282	145	166	738	376	715	190	316	285	259	341	207	434	387	124	274	210	312	425	442	345	14.388	9.49	18.694	6.409	7.376	10.951	14.839	10.898	13.99	29.739	24.725	29.958	13.354	17.769	18.743
NDAJDAOJ_00071	htrE_2	putative outer membrane usher protein	0	1.78279	0.0129433	0.158843	0.00123085	24	10	15	33	8	28	40	21	21	46	46	67	8	11	19	17	37	28	21	15	13	10	15	16	6	4	20	1.501	0.519	0.932	1.479	0.578	1.262	2.105	1.578	1.77	1.854	3.025	2.807	0.562	0.619	1.25
NDAJDAOJ_02190	suhB	inositol monophosphatase	0	1.0579	0.0130108	5.62715	0.00125131	638	625	776	2479	941	1420	1108	840	926	1545	931	1353	729	717	866	1126	945	1424	810	990	519	297	385	1014	576	286	667	39.91	32.41	48.196	111.105	68.046	63.995	58.303	63.131	78.04	62.259	61.222	56.689	51.235	40.317	56.951
NDAJDAOJ_02873	yecJ	hypothetical protein	0	1.06614	0.0130108	3.29526	0.00125343	145	129	149	394	132	295	204	156	152	306	145	358	126	164	215	122	185	248	157	188	121	148	131	186	77	58	138	9.071	6.689	9.254	17.659	9.545	13.295	10.734	11.724	12.81	12.331	9.535	15	8.856	9.222	14.139
NDAJDAOJ_00073	yadL	hypothetical protein	0	1.42538	0.0131067	0.00265133	0.00127498	13	12	15	24	12	22	40	15	19	45	23	48	5	14	16	18	21	27	21	11	13	20	6	21	13	5	10	0.813	0.622	0.932	1.076	0.868	0.991	2.105	1.127	1.601	1.813	1.512	2.011	0.351	0.787	1.052
NDAJDAOJ_04551	prpD	2-methylcitrate dehydratase	0	-1.10355	0.0131067	2.1393	0.00128532	66	55	62	56	40	73	56	42	42	229	75	140	66	91	58	72	80	38	132	109	43	78	80	81	130	83	104	4.129	2.852	3.851	2.51	2.892	3.29	2.947	3.157	3.54	9.228	4.932	5.866	4.639	5.117	3.814
NDAJDAOJ_01579	yhaB	hypothetical protein	0	2.60195	0.0133056	-0.806129	0.00133604	17	2	8	12	9	16	23	16	10	38	19	54	6	5	7	4	15	23	10	10	9	5	3	12	1	2	6	1.063	0.104	0.497	0.538	0.651	0.721	1.21	1.202	0.843	1.531	1.249	2.263	0.422	0.281	0.46
NDAJDAOJ_04281	fepE	ferric enterobactin (enterochelin) transport	0	2.07466	0.0134876	-1.8862	0.00136026	6	6	6	7	2	9	8	4	5	6	9	11	4	6	5	2	5	9	4	5	2	3	1	3	2	2	0	0.375	0.311	0.373	0.314	0.145	0.406	0.421	0.301	0.421	0.242	0.592	0.461	0.281	0.337	0.329
NDAJDAOJ_03605		tRNA-Tyr	0	1.75694	0.0135612	4.1376	0.00137636	435.2	129.67	361.42	735.42	316.15	802.149	456.19	457.462	344.09	548.005	477.733	878.226	248.508	187.363	399.3	193.942	422.311	629.926	164.596	332.105	190.368	151.486	137.947	166.397	118.594	83.7783	217.512	27.224	6.724	22.447	32.96	22.862	36.15	24.005	34.381	28.999	22.083	31.415	36.797	17.466	10.535	26.259
NDAJDAOJ_03606		tRNA-Tyr	0	1.75694	0.0135612	4.1376	0.00137636	435.2	129.67	361.42	735.42	316.15	802.149	456.19	457.462	344.09	548.005	477.733	878.226	248.508	187.363	399.3	193.942	422.311	629.926	164.596	332.105	190.368	151.486	137.947	166.397	118.594	83.7783	217.512	27.224	6.724	22.447	32.96	22.862	36.15	24.005	34.381	28.999	22.083	31.415	36.797	17.466	10.535	26.259
NDAJDAOJ_02371	emrK	EmrKY-TolC multidrug efflux transport system - membrane fusion protein	0	2.31955	0.0136619	-0.517879	0.00139823	12	11	16	15	6	13	16	20	9	38	17	36	6	17	14	12	25	14	8	13	8	10	7	17	6	0	8	0.751	0.57	0.994	0.672	0.434	0.586	0.842	1.503	0.758	1.531	1.118	1.508	0.422	0.956	0.921
NDAJDAOJ_01559	yraH	putative fimbrial-like adhesin protein	0	1.34294	0.0138335	0.672744	0.00142274	26	23	19	31	13	35	40	25	45	45	45	56	19	26	43	18	33	36	27	27	26	16	21	27	10	14	22	1.626	1.193	1.18	1.389	0.94	1.577	2.105	1.879	3.792	1.813	2.959	2.346	1.335	1.462	2.828
NDAJDAOJ_04611	insA-2_2	IS1 protein InsA	0	1.01922	0.0138335	2.39468	0.00142464	135.965	144.317	122.162	81.5621	40.1653	108.43	95.2892	79.7594	60.1438	154.747	120.222	175.348	95.4675	209.386	115.705	49.8779	67.5292	82.6667	139.692	93.567	124.024	87.3105	52.0357	75.0638	40.8119	29.1175	53.1875	8.505	7.484	7.587	3.655	2.904	4.887	5.014	5.994	5.069	6.236	7.906	7.347	6.71	11.774	7.609
NDAJDAOJ_04623	insA-2_3	IS1 protein InsA	0	1.01922	0.0138335	2.39468	0.00142464	135.965	144.317	122.162	81.5621	40.1653	108.43	95.2892	79.7594	60.1438	154.747	120.222	175.348	95.4675	209.386	115.705	49.8779	67.5292	82.6667	139.692	93.567	124.024	87.3105	52.0357	75.0638	40.8119	29.1175	53.1875	8.505	7.484	7.587	3.655	2.904	4.887	5.014	5.994	5.069	6.236	7.906	7.347	6.71	11.774	7.609
NDAJDAOJ_02657	rcnA	membrane protein conferring nickel and cobalt resistance	0	1.23696	0.0146318	3.34465	0.00155366	187	101	126	211	99	242	292	204	176	325	308	568	151	182	226	100	208	268	178	147	173	92	102	162	81	73	162	11.698	5.237	7.826	9.457	7.159	10.906	15.365	15.332	14.833	13.096	20.254	23.798	10.613	10.234	14.863
NDAJDAOJ_00616	malK	maltose ABC transporter - ATP binding subunit	0	1.87101	0.0150563	7.62952	0.00161799	1726	1284	2482	13755	11027	12860	8679	6922	2509	3217	1916	9353	2144	2647	8726	4062	6191	5582	1892	1576	1916	3638	1184	2109	1985	894	1998	107.971	66.584	154.151	616.48	797.389	579.558	456.689	520.227	211.45	129.635	125.994	391.879	150.684	148.84	573.852
NDAJDAOJ_04378		hypothetical protein	0	1.22791	0.0153466	1.25455	0.00166554	34	29	41	60	25	81	77	46	48	95	69	130	22	32	50	21	49	56	46	38	27	33	12	31	31	16	30	2.127	1.504	2.546	2.689	1.808	3.65	4.052	3.457	4.045	3.828	4.537	5.447	1.546	1.799	3.288
NDAJDAOJ_00332	insB-1_1	IS1 protein InsB	0	1.27683	0.0154584	1.41719	0.0016932	29	26	21	80	35	106	59.0897	48	42	42	33.0528	47	56	68	43	82	113	143	28	35	23	26	67	90	17	19	30	1.814	1.348	1.304	3.585	2.531	4.777	3.109	3.607	3.54	1.692	2.174	1.969	3.936	3.824	2.828
NDAJDAOJ_00810		23S ribosomal RNA	0	-1.09673	0.0162672	9.29216	0.00185564	5804.85	7068.4	6477.97	9871.46	8170.75	10176.6	10157.3	6214.66	6325.03	14986.1	10218.3	16900.4	11568	9995.68	8422.07	9788.41	16008.1	7858.39	13205.1	10865.5	5892.77	10878	16068.3	21714.4	13459.2	32549	10280.2	363.125	366.542	402.331	442.425	590.847	458.626	534.477	467.067	533.051	603.893	671.946	708.106	813.02	562.054	553.865
NDAJDAOJ_00314	nanS	putative 9-O-acetyl-N-acetylneuraminate esterase	0	1.2903	0.0163544	2.79889	0.00187257	135	66	128	145	64	153	189	133	131	300	229	387	64	121	160	65	166	180	112	123	101	76	51	117	53	53	95	8.445	3.423	7.95	6.499	4.628	6.895	9.945	9.996	11.04	12.089	15.059	16.215	4.498	6.804	10.522
NDAJDAOJ_01656	yqiH	putative membrane protein	0	1.88146	0.0165547	-0.260855	0.00190256	15	10	14	19	7	18	18	15	26	38	30	57	13	14	13	9	22	31	10	11	8	6	10	14	10	1	9	0.938	0.519	0.87	0.852	0.506	0.811	0.947	1.127	2.191	1.531	1.973	2.388	0.914	0.787	0.855
NDAJDAOJ_00942	bglF	beta-glucoside PTS permease BglF - cryptic	0	1.01342	0.0168785	5.02665	0.00194697	601	332	529	906	449	936	780	640	530	991	750	1545	518	625	701	310	594	886	500	538	436	338	279	437	329	251	452	37.596	17.216	32.855	40.606	32.468	42.182	41.044	48.1	44.667	39.934	49.319	64.734	36.406	35.144	46.1
NDAJDAOJ_03446	pinR	Rac prophage; predicted site-specific recombinase	0	1.17753	0.0171332	3.56329	0.00199827	195.324	113.228	212.374	155.493	95.1652	200.828	316.794	235.458	231.801	536	436.866	698.005	160.208	223.559	300.226	153.567	322.987	277.095	218.64	227.391	144.356	95.8456	90.7826	157.913	135.821	59.942	211.286	12.219	5.872	13.19	6.969	6.882	9.051	16.67	17.696	19.535	21.599	28.728	29.246	11.26	12.571	19.744
NDAJDAOJ_03243	cspF	Qin prophage; cold shock protein	0	1.79638	0.017281	4.10016	0.00202287	343.52	101.878	314	285	183	435	520	354.81	406	696.807	559.817	1105.4	230	234	453	187	484.805	640	215	347	249	136	181.834	208	92	79	295	21.489	5.283	19.502	12.773	13.233	19.604	27.362	26.666	34.216	28.079	36.813	46.315	16.165	13.158	29.791
NDAJDAOJ_00008	metN	L-methionine / D-methionine ABC transporter - ATP binding subunit	0	-1.06073	0.017721	5.51372	0.00212383	429	460	429	911	557	846	795	530	622	3282	1411	1978	1573	1484	561	447	566	506	976	600	645	287	305	563	877	1887	1657	26.836	23.854	26.644	40.83	40.278	38.126	41.833	39.832	52.42	132.254	92.786	82.876	110.553	83.445	36.893
NDAJDAOJ_01528		tRNA-Met	0	1.02559	0.017721	3.19065	0.00210888	126.003	154.181	82.82	185.504	98.7778	217.212	300.232	102.661	175.124	375.577	203.822	348.418	133.576	202.819	177.513	127.995	209.653	99.8104	208.236	140.993	156.975	109.813	91.1739	216.374	100.363	65.4004	116.829	7.882	7.995	5.144	8.314	7.143	9.789	15.798	7.716	14.759	15.135	13.403	14.598	9.388	11.404	11.674
NDAJDAOJ_03808		tRNA-Ser	0	1.40168	0.017721	0.269827	0.00214528	13	13.5	19.5	26	21	28.5	29.5	28.5	14.5	40.5	34.5	58	15.5	23	22.5	14	27.5	33.5	13	22	20	19	10	19.5	6.5	9.5	12	0.813	0.7	1.211	1.165	1.519	1.284	1.552	2.142	1.222	1.632	2.269	2.43	1.089	1.293	1.48
NDAJDAOJ_03867	hyaE	protein involved in quality control of HyaA	0	-1.54706	0.017721	1.8455	0.00214738	80	77	41	32	28	56	51	39	34	158	64	39	101	118	30	29	38	23	166	92	79	39	41	77	136	179	81	5.004	3.993	2.546	1.434	2.025	2.524	2.684	2.931	2.865	6.367	4.209	1.634	7.098	6.635	1.973
NDAJDAOJ_03966		tRNA-Ser	0	1.40168	0.017721	0.269827	0.00214528	13	13.5	19.5	26	21	28.5	29.5	28.5	14.5	40.5	34.5	58	15.5	23	22.5	14	27.5	33.5	13	22	20	19	10	19.5	6.5	9.5	12	0.813	0.7	1.211	1.165	1.519	1.284	1.552	2.142	1.222	1.632	2.269	2.43	1.089	1.293	1.48
NDAJDAOJ_04606	ykgV	Protein YkgV	0	2.33828	0.017937	-1.8658	0.00217998	6	2	1	9	1	8	13	6	6	8	9	23	2	3	6	2	3	3	6	9	2	10	3	4	1	1	2	0.375	0.104	0.062	0.403	0.072	0.361	0.684	0.451	0.506	0.322	0.592	0.964	0.141	0.169	0.395
NDAJDAOJ_04380		hypothetical protein	0	1.41491	0.0180247	1.12205	0.00220601	32	26	25	46	20	68	75	35	47	99	47	105	14	28	38	22	59	47	33	35	37	32	25	55	23	9	36	2.002	1.348	1.553	2.062	1.446	3.065	3.946	2.63	3.961	3.989	3.091	4.399	0.984	1.574	2.499
NDAJDAOJ_02792		hypothetical protein	0	2.67408	0.0182415	-1.58996	0.00225083	7	5	6	11	3	11	14	13	11	10	13	21	6	3	7	4	10	11	0	8	1	2	1	6	0	6	3	0.438	0.259	0.373	0.493	0.217	0.496	0.737	0.977	0.927	0.403	0.855	0.88	0.422	0.169	0.46
NDAJDAOJ_02709	wcaD	putative colanic acid polymerase	0	2.57952	0.0183664	-2.01173	0.00227132	6	0	1	5	3	11	8	8	2	11	11	16	4	5	3	4	5	7	5	7	2	3	2	7	0	1	1	0.375	0	0.062	0.224	0.217	0.496	0.421	0.601	0.169	0.443	0.723	0.67	0.281	0.281	0.197
NDAJDAOJ_02392		tRNA-Arg	0	1.84143	0.0183752	0.606771	0.00227633	17	15	24	37	21	58	54	24	40	43	45	86	16	20	35	18	59	48	13	18	22	23	15	17	8	7	23	1.063	0.778	1.491	1.658	1.519	2.614	2.841	1.804	3.371	1.733	2.959	3.603	1.125	1.125	2.302
NDAJDAOJ_00688		23S ribosomal RNA	0	-1.09462	0.0185961	8.88515	0.00234744	4896.79	5601.98	4654.76	7654.79	6015.01	7888.71	7365.8	4437.92	4760.69	10519.9	7630.47	13539.7	8873.63	7724.91	6223.11	7451.28	12423.3	5742.27	10126.4	8531.84	4499.78	7964.56	12584	15858.7	9914.8	23599.9	7469.96	306.321	290.499	289.096	343.077	434.96	355.518	387.588	333.535	401.214	423.919	501.772	567.297	623.655	434.37	409.253
NDAJDAOJ_02129		23S ribosomal RNA	0	-1.09462	0.0185961	8.88515	0.00234744	4896.79	5601.98	4654.76	7654.79	6015.01	7888.71	7365.8	4437.92	4760.69	10519.9	7630.47	13539.7	8873.63	7724.91	6223.11	7451.28	12423.3	5742.27	10126.4	8531.84	4499.78	7964.56	12584	15858.7	9914.8	23599.9	7469.96	306.321	290.499	289.096	343.077	434.96	355.518	387.588	333.535	401.214	423.919	501.772	567.297	623.655	434.37	409.253
NDAJDAOJ_03055	ydjO	hypothetical protein	0	1.9186	0.0185961	-0.216666	0.00234654	16	25	12	35	6	24	21	15	15	18	18	17	12	19	11	41	20	29	13	16	4	10	10	26	7	1	9	1.001	1.296	0.745	1.569	0.434	1.082	1.105	1.127	1.264	0.725	1.184	0.712	0.843	1.068	0.723
NDAJDAOJ_02614	sanA	vancomycin sensitivity	0	1.03366	0.0187525	2.0043	0.00239713	54	47	59	122	49	143	91	89	56	121	105	168	56	95	84	50	88	108	51	63	62	32	36	50	40	28	54	3.378	2.437	3.664	5.468	3.543	6.445	4.788	6.689	4.719	4.876	6.905	7.039	3.936	5.342	5.524
NDAJDAOJ_00316		hypothetical protein	0	1.08535	0.0190761	2.73384	0.00244857	149	99	111	223	100	219	154	113	90	163	160	307	61	105	101	62	130	163	93	91	106	96	76	160	60	52	61	9.321	5.134	6.894	9.995	7.231	9.87	8.103	8.493	7.585	6.568	10.521	12.863	4.287	5.904	6.642
NDAJDAOJ_00802	yihG	putative endonuclease	0	1.33929	0.019205	1.98223	0.0024733	59	46	63	140	58	80	106	62	72	117	102	152	59	79	74	65	67	134	71	67	56	29	24	101	40	14	59	3.691	2.385	3.913	6.275	4.194	3.605	5.578	4.66	6.068	4.715	6.707	6.369	4.147	4.442	4.866
[truncated: 112 more rows]
[truncated: 12 more columns]

## Sheet: LL19
locustag	gene	function	pFree	LL19	FDR	AveExpr	P value	13F2a	13F2b	13F2c	7E2a	7E2b	7E2c	LA232a	LA232b	LA232c	LA84a	LA84b	LA84c	LL19a	LL19b	LL19c	LL34a	LL34b	LL34c	LL35a	LL35b	LL35c	LL70a	LL70b	LL70c	pFree1	pFree2	pFree3	13F2a CPM	13F2b CPM	13F2c CPM	7E2a CPM	7E2b CPM	7E2c CPM	LA232a CPM	LA232b CPM	LA232c CPM	LA84a CPM	LA84b CPM	LA84c CPM	LL19a CPM	LL19b CPM	LL19c CPM
[truncated: 37 more rows]
[truncated: 12 more columns]

[truncated: 3 more sheets: LL34, LL35, LL70]
